# Supplementary material for: Osteoprotegerin-dependent M cell self-regulation balances gut infection and immunity
Source: Nat Commun. 2020 Jan 13;11:234. doi: 10.1038/s41467-019-13883-y (PMC6957684; doi:10.1038/s41467-019-13883-y)
Supplement: Supplementary file 5 — Supplementary Data 1 [file 41467_2019_13883_MOESM5_ESM.xlsx]

## Sheet: Sheet1
GeneName	logFC	FDR
Gp2	11.6388	6.49435e-117
Fabp5	9.04795	7.62665e-83
Spib	11.4295	4.65179e-67
Hamp	9.36028	1.13052e-64
Tnfaip2	8.037	2.77287e-63
Ccl20	5.8754	2.87606e-63
Clu	10.1248	1.28197e-61
Ccl9	6.64661	3.63737e-55
Rac2	10.424	5.45926e-54
Scd1	7.10717	9.75299e-49
Msln	9.5501	7.80767e-47
Serpinb6a	3.28539	6.41463e-44
Slc2a6	9.6073	6.69689e-43
Gjb2	5.32905	4.05682e-39
Pglyrp1	3.63608	2.21087e-37
Plekhs1	8.27545	1.85092e-34
Ctsh	3.95902	4.27396e-34
Padi2	6.62548	1.7516e-28
Cyp3a11	3.78822	4.79383e-27
Scg5	8.61591	2.52845e-26
Wfdc18	8.68862	2.92336e-26
Kctd12	5.18038	6.71077e-26
Serpinb1a	2.13572	4.86406e-24
Cyp1a1	5.18598	1.43441e-22
P2rx2	8.2831	1.47729e-22
Prnp	5.5326	3.16652e-22
Ppp1r14c	7.42939	2.61191e-20
Slc46a1	3.81606	5.88121e-19
Cd24a	3.95646	9.06955e-19
Aif1	8.13675	2.83928e-18
Guca2b	1.70728	2.83928e-18
Aldh1b1	-2.79156	2.83928e-18
Tnfrsf11b	8.22904	6.59769e-18
Col4a2	7.8753	1.7525e-17
Mier3	3.24416	2.60953e-17
Aqp4	5.93691	3.25891e-17
Sox8	5.76727	1.20966e-16
Dnase1	2.40837	2.1914e-16
Ces1b	7.93189	2.988e-16
Bmp2	2.73931	3.25393e-16
Slc4a7	2.79268	4.24263e-16
Fyb	7.74118	5.22748e-16
Gclc	2.67472	5.87883e-16
Siglec5	6.84099	1.25888e-15
Gpr133	4.1151	2.44211e-15
Apoc2	2.65217	1.55277e-14
Rasgrp3	6.85955	1.95744e-14
Camk2a	7.55317	2.1999e-14
0610007N19Rik	3.11848	3.21419e-14
Psrc1	6.79406	5.59567e-14
S100a11	2.5026	6.49521e-14
4632428N05Rik	7.61812	8.4756e-14
Egr1	-1.65286	1.7485e-13
Pfkfb3	3.03711	1.82343e-13
Krt19	-2.10892	1.82343e-13
Mgat4c	-2.85324	2.35679e-13
Oat	-2.47618	3.5609e-13
Extl1	5.31498	3.67637e-13
Tspan1	-4.02546	4.30363e-13
Fam20c	5.81299	6.27078e-13
Pycard	-2.46547	6.27078e-13
Lypd8	-1.97644	7.40592e-13
Rab32	4.37312	8.38507e-13
Atp6v1c1	2.74724	8.38507e-13
Atrx	2.57579	9.08367e-13
Lct	1.79019	1.21636e-12
Clca4	2.41062	2.20283e-12
Ahcyl1	1.83623	2.28233e-12
Apoc3	2.40827	2.7767e-12
2810468N07Rik	7.32789	2.95886e-12
Fxyd3	2.94252	5.10136e-12
Fam213a	2.36575	5.74651e-12
Gpx2	-1.86865	6.09287e-12
Rps2	-1.73807	6.41153e-12
Fam177a	2.65202	3.09414e-11
1700047I17Rik2	2.65202	3.09414e-11
Rpl36	-1.6779	3.09414e-11
Anxa5	7.1794	4.98784e-11
Stac2	7.16785	4.98784e-11
Slc16a6	2.47707	5.03783e-11
Trf	6.60307	5.99557e-11
Mfge8	4.24962	5.99557e-11
Cldn13	7.11404	6.08933e-11
Rassf2	7.22299	6.19313e-11
Alpi	1.94969	6.96862e-11
Rpl13	-1.80456	7.70014e-11
Il4i1	7.27171	9.60477e-11
Ncf1	7.26441	1.28892e-10
Rras2	2.75717	1.39591e-10
C4bp	7.07333	1.39942e-10
H2-M2	3.92208	1.39942e-10
Prss32	-1.93214	1.92124e-10
Mylk	1.90705	2.06631e-10
Ubd	1.96239	2.13691e-10
Fam131a	7.14634	2.18245e-10
Tmsb4x	1.68064	2.46467e-10
Rpl3	-1.87509	2.46467e-10
Ccnd2	-2.89116	2.68949e-10
Ncf4	6.3375	3.28053e-10
Icam1	7.09918	3.3479e-10
Gm14057	6.26072	3.3479e-10
Gda	1.36013	3.3479e-10
Rps8	-1.63831	3.3479e-10
Lamp1	1.41311	3.39103e-10
Rgs2	-3.19763	3.39103e-10
Col4a1	3.72723	3.46787e-10
Mgst1	-2.11779	3.59063e-10
Rps4x	-1.65623	4.98324e-10
Rps18	-1.89185	5.27261e-10
1810065E05Rik	-5.27333	5.3004e-10
Rpl17	-1.45924	5.58758e-10
Il1rn	6.36284	6.01221e-10
Spns2	2.91481	6.55336e-10
Suox	-2.90786	6.93047e-10
Rpl8	-1.62257	7.60924e-10
Bcl2a1d	6.95187	7.83717e-10
Slc2a5	2.26372	7.83717e-10
Gnb2l1	-1.88621	7.94105e-10
Cyp3a13	1.78025	8.61178e-10
Serpinb9	6.99301	8.69553e-10
Cyp2b10	2.18614	9.91796e-10
Ephx2	1.80853	1.04189e-09
Lbh	2.85767	1.05249e-09
Mboat1	2.98713	1.27043e-09
Abhd2	3.24613	1.61738e-09
Wfdc17	7.05058	1.9175e-09
Psg27	7.02188	1.9175e-09
Rps23	-1.55115	2.43981e-09
Hspa5	-1.38657	2.60478e-09
Mme	1.74577	4.47764e-09
Rps26	-1.43891	4.47764e-09
Bcl2a1b	6.84255	5.22935e-09
Ctsd	1.82254	5.22935e-09
Rnf181	1.82019	5.22935e-09
Ms4a18	-3.06988	5.38644e-09
Tcf7l1	6.80693	5.87175e-09
Cyp3a25	1.70116	9.59059e-09
1700025G04Rik	2.8063	1.11848e-08
Rpl10a	-1.57231	1.17818e-08
Slc51a	-1.5978	1.24436e-08
Add3	-2.88562	1.32524e-08
Itgav	2.70175	1.34838e-08
Hsp90ab1	-1.456	1.63014e-08
AA467197	1.50979	1.74302e-08
Prap1	1.71819	1.89451e-08
Agps	2.53638	2.02396e-08
Calcb	4.95049	2.09031e-08
Gmds	-2.2265	2.42075e-08
Foxq1	4.13582	2.48461e-08
Ppp1r1b	-2.60884	2.95849e-08
Pde1c	6.03565	2.99718e-08
Rpl12	-1.79872	2.99718e-08
Rpl28	-1.24715	3.026e-08
Ftl1	1.11965	3.75081e-08
Rpl32	-1.53281	3.76355e-08
Gfi1b	6.65211	4.8601e-08
Rasd1	3.1095	4.8601e-08
Cnp	3.11782	5.74303e-08
Nfib	1.99274	6.36346e-08
Atox1	1.65762	6.46761e-08
Rpl5	-1.57651	7.05822e-08
Cldn2	-4.50329	8.54236e-08
Rpl27a	-1.48961	1.08916e-07
Prpsap1	-1.69398	1.23196e-07
Epb4.1l2	2.776	1.47832e-07
Cst6	1.47851	1.59825e-07
Syk	3.43765	1.67664e-07
Rps9	-1.46466	1.67664e-07
Cxcl16	1.87234	1.72618e-07
Rps24	-1.59091	1.82243e-07
Arl4c	5.75927	1.95507e-07
9130008F23Rik	3.57303	2.23387e-07
Myo5c	-4.58393	2.32688e-07
Aplp1	2.0891	2.35461e-07
Gna14	6.62607	2.3738e-07
Gpc1	6.49456	2.70502e-07
Vamp8	1.2987	2.70502e-07
Itpr1	5.18996	2.9374e-07
Itga3	1.61986	2.99902e-07
Ncoa4	1.817	3.20679e-07
Reg3b	-1.76113	3.40753e-07
Rpl21	-1.28469	3.40993e-07
Bcl2a1a	6.48421	3.444e-07
Rpl38	-1.31516	3.56092e-07
Me1	2.10969	4.2166e-07
Sord	1.39028	4.2166e-07
Fam126b	1.91483	4.32753e-07
Prss23	-4.28409	4.37336e-07
Hk2	-3.32068	4.62808e-07
Rps12	-1.43424	4.65802e-07
Rpl36al	-1.62974	4.93297e-07
Mmp7	4.39202	4.9378e-07
Cat	1.48715	5.11477e-07
Ppap2b	3.19437	5.18498e-07
Fam102a	1.75858	5.29931e-07
Ppia	-1.31796	5.38302e-07
Nup62-il4i1	6.48743	5.65092e-07
Akt3	5.17622	5.75519e-07
Rps17	-1.58257	5.78398e-07
Npc2	1.73778	5.87229e-07
Car4	-2.44982	5.87229e-07
Igsf23	1.90482	5.91244e-07
Dapk2	3.9385	6.01646e-07
Egln3	2.22102	6.11775e-07
Rpl41	-1.0805	6.21916e-07
Nlrp6	-1.81803	7.62967e-07
Ccdc88b	4.15786	7.77083e-07
Rpl31	-1.34417	7.84043e-07
Vaultrc5	1.9164	7.86245e-07
Pold1	5.02622	8.44405e-07
Syt8	6.44189	8.81477e-07
Gm6654	-1.41731	9.97816e-07
Ahr	2.62778	1.03166e-06
Rnase4	-2.2795	1.09413e-06
Treh	1.84482	1.13377e-06
C1qtnf6	5.67923	1.40247e-06
Rps20	-1.2777	1.45956e-06
Car2	3.51936	1.52285e-06
Rps6kl1	6.35078	1.7794e-06
Gm6548	-1.32274	1.79062e-06
Phgr1	-1.2489	1.81375e-06
Rpl6	-1.36218	2.42893e-06
Apol10a	-1.11072	2.43892e-06
Rps15	-1.27832	2.45575e-06
Mocs1	1.80597	2.45618e-06
Aldob	1.17484	2.45618e-06
Rpl9	-1.27817	2.67102e-06
Rpl22	-1.44285	3.03218e-06
Atoh1	-3.38643	3.0604e-06
Rpl35	-1.31368	3.08882e-06
Tnfrsf4	6.34756	3.28711e-06
Frmd4b	3.0832	3.33688e-06
Ly6d	6.45565	3.3586e-06
Mmp15	2.2231	3.80147e-06
Lgals4	-0.886828	3.97808e-06
Abcc2	1.34136	4.17653e-06
Tmsb10	-1.36535	4.24793e-06
Rpl14	-1.75104	4.65341e-06
Prr13	1.08649	4.95891e-06
Csda	-2.52619	4.95891e-06
Tubb6	6.30654	4.97658e-06
Rps7	-1.49611	5.17238e-06
Rps27a	-1.28359	5.22923e-06
Rpsa	-1.19972	5.48671e-06
Rps6	-1.26235	5.57654e-06
Cacna2d1	6.29066	5.61746e-06
Blnk	2.39596	6.02195e-06
Slc26a3	-1.27657	6.07526e-06
Actn1	2.04647	7.33772e-06
Arap1	2.8175	7.46624e-06
Ehf	-3.73016	7.72131e-06
Vamp5	3.06193	7.82862e-06
Xdh	1.18607	7.82862e-06
Rps21	-1.27679	7.85568e-06
Parp4	1.79787	9.09882e-06
Csn2	6.16267	9.18775e-06
Tnip1	1.58272	1.0157e-05
Apoa4	2.97213	1.02336e-05
Fam151a	-2.86914	1.02336e-05
Stx11	5.42729	1.07998e-05
Rps5	-1.48093	1.08459e-05
Rpl23a	-1.35262	1.27632e-05
Rpl11	-1.25001	1.29875e-05
Onecut2	1.54808	1.37113e-05
Pea15a	6.18261	1.44227e-05
B4galt6	1.43276	1.44227e-05
Atp6v0c-ps2	1.24801	1.5942e-05
Akp3	5.35938	1.67117e-05
Fth1	0.990181	1.68928e-05
Cyp2c29	8.36499	1.74713e-05
Rpl13a	-1.14871	1.76596e-05
Atp6v0c	1.43972	1.97775e-05
Plk2	2.97182	2.36173e-05
Rpl4	-1.28513	2.39018e-05
Nostrin	1.18827	2.58574e-05
Rtn4	1.90782	2.62947e-05
Duoxa2	-2.51644	2.73006e-05
Rps3a1	-1.26289	2.73734e-05
Gca	2.50035	2.81052e-05
Tmem229b	3.16001	2.88746e-05
Oasl2	1.39507	2.89791e-05
Plcg2	2.50797	2.93257e-05
Slc10a2	-3.18693	3.05965e-05
Rps10	-1.27606	3.20456e-05
Eef1a1	-1.26904	3.22549e-05
Ehd1	1.44366	3.41211e-05
Srgap1	2.81333	3.64522e-05
Ttyh1	-4.24271	3.69484e-05
Fgfbp1	-6.2193	3.69484e-05
Efr3b	3.11684	3.90538e-05
Sytl2	-3.0596	3.92741e-05
Itga5	5.52332	3.96391e-05
Rps15a	-1.41251	3.96391e-05
Asah2	1.0489	4.0303e-05
Slc5a8	-1.62911	4.06353e-05
Gsr	-1.92349	4.09958e-05
Marcksl1	3.63954	4.13294e-05
Cyp2a5	6.12967	4.13541e-05
Tmigd1	-1.87875	4.28451e-05
Prom1	-3.48942	4.53214e-05
AA986860	-2.07125	4.56343e-05
Mbp	2.2903	4.76856e-05
Ccl2	5.97246	4.80708e-05
Bsdc1	1.87367	5.21394e-05
Cyp2d26	1.43796	5.39441e-05
Arsb	4.13762	5.60541e-05
Rplp0	-1.23156	5.77458e-05
Aldh4a1	2.32828	6.1169e-05
Bspry	2.01177	6.18014e-05
Apoa1	1.1325	6.20527e-05
Krt18	-1.53092	6.32612e-05
Ccl6	1.31093	6.56536e-05
AI118078	5.88463	6.67209e-05
Rpl35a	-1.05736	6.93831e-05
Scd2	1.5527	6.98347e-05
Canx	-1.25199	7.09174e-05
Ctsl	2.56854	7.15975e-05
Tbc1d10b	1.82085	7.28642e-05
Rpl7a	-1.01387	7.28642e-05
Sh3kbp1	4.62625	7.32838e-05
Cyp2c55	1.99892	7.33824e-05
Fabp6	-3.92229	7.9609e-05
Slc44a4	-1.40099	8.22829e-05
Abcc5	3.17299	8.38509e-05
Tmem176a	2.43636	8.417e-05
Wars	-2.18572	8.90339e-05
Ceacam18	1.957	8.94382e-05
Tgfbi	-1.3576	8.94382e-05
Ddah1	-3.69075	9.18979e-05
Nck2	1.98839	9.29779e-05
Slc30a1	-1.99462	9.29779e-05
Rrbp1	-0.988844	9.45758e-05
Rpl24	-1.17313	9.47694e-05
Hsd3b7	2.07158	9.54301e-05
Rpl18a	-1.12346	9.97986e-05
Fbp1	2.5149	0.000100448
Cldn10	5.94387	0.00010324
Rpph1	2.06269	0.00010324
Elovl5	2.72821	0.000103779
Arl14	3.53321	0.000104558
Tnfrsf1b	3.77812	0.000114093
AI836003	5.37327	0.000114568
Hspa8	-0.906243	0.000119519
Bst1	1.66533	0.000122929
2210407C18Rik	-1.19413	0.000124696
Golm1	-1.54053	0.000126707
AI747448	0.974755	0.000129875
Lpin1	3.3307	0.000138341
Ccr3	5.89716	0.000139576
Rps29	-1.21331	0.000153682
Swap70	3.69681	0.000154762
Rad51b	5.78669	0.000157659
H2-Q1	1.2946	0.000165312
Sirpa	5.74765	0.00016978
Gstt1	1.78929	0.00016978
Myo1d	-1.35559	0.00016978
Rab31	3.51438	0.00017138
Sema4c	5.75251	0.000176963
Bcas1	-2.62606	0.000178106
Tmem176b	1.88549	0.000182809
Tmem65	2.24528	0.000187544
Rpl19	-1.08898	0.000188812
2010003K11Rik	1.38327	0.000195014
Ncf2	3.17775	0.000198174
Adora1	5.04483	0.000200105
Tmcc3	1.32085	0.000203945
Hint1	-1.16932	0.000206307
Stox2	4.36777	0.000207562
Enpp3	3.47109	0.000211186
Arl5a	1.55326	0.000211186
Cd63	1.21163	0.000211186
Mif	-2.60027	0.000213338
Gm15772	-1.3157	0.000218393
Zfp36l2	-1.55007	0.000222469
Bcl2l15	-2.14034	0.000226381
Defb6	5.2822	0.00024226
Nfkbie	4.34488	0.00024226
Rpl26	-1.29996	0.00024226
Tns3	2.04236	0.000244694
Rpl36a	-1.37095	0.000246478
Gm5506	0.959516	0.000249098
Arsg	3.42357	0.000259897
Slc25a4	-5.92481	0.000282299
Rps13	-1.1097	0.00028489
Lmo4	-3.22724	0.000287963
Gsn	-2.24469	0.00029332
Tpsg1	-2.73958	0.000296438
Gm1123	-2.00093	0.000299969
Creb3l3	1.11259	0.000300611
Gm11127	1.63181	0.00030634
Gsta1	-0.948163	0.000309267
Eno1	0.949256	0.0003143
Fut1	5.69477	0.000314465
Eppk1	-1.88924	0.000314465
Coro2a	-1.05038	0.000338969
Entpd7	1.27909	0.000341354
Baiap2l2	-1.557	0.000350708
Krtcap2	-1.66477	0.000357704
Rps11	-0.976315	0.000380117
Arf2	3.91259	0.000408311
Soat1	3.56576	0.000409526
Fam49a	5.62085	0.000426469
Hk1	2.60722	0.000434446
Mvd	2.09366	0.000435565
Cdc42ep2	1.72113	0.000440387
Uvrag	2.84018	0.000456096
Hgfac	-2.74917	0.000458963
Tfrc	-2.24339	0.000472703
Isx	-1.51764	0.000480261
Cyr61	-2.60359	0.000480261
Fzd5	-1.47307	0.000487407
Rps25	-1.06184	0.00052098
Vegfa	1.52784	0.000571374
Rnf11	1.86443	0.000597719
Rplp1	-1.17875	0.000609724
Rps28	-1.07402	0.000624285
Pkm	0.856449	0.000672254
1700011H14Rik	4.75919	0.00068793
Uqcrq	-0.87762	0.00068793
Rpl29	-1.1198	0.00068793
Ptpn13	5.57041	0.000693159
Pthlh	5.52622	0.000693159
Arl4a	-1.13908	0.000693159
Rpl37a	-1.06089	0.000694445
Plbd1	-1.55758	0.000700432
Fkbp4	-1.65574	0.000704053
Tgm2	-1.78966	0.000721233
1700016C15Rik	3.09207	0.000746484
Acot12	2.27502	0.000746484
Tcea3	-2.17805	0.000746484
Itgb6	2.20656	0.000752174
Thbs1	2.51812	0.000760266
Pccb	-1.37196	0.000760381
Idh2	-2.99894	0.000766012
Pxmp2	3.08732	0.000768171
Relt	4.83764	0.000775797
Irf8	-1.2743	0.000786759
Slc6a19	1.55819	0.000788468
Chchd10	-1.06293	0.000788468
Phb2	-1.53714	0.000788468
Gcnt3	-2.27242	0.000852866
Por	1.18428	0.000866692
Pcx	2.19686	0.00087035
Gstm1	1.15149	0.000887559
Slc2a2	1.28846	0.000890693
Cox5b	-0.821666	0.000890693
Lgals9	-0.86401	0.000890693
Stk4	1.75046	0.000892836
Cisd3	-1.02332	0.000905838
Kcnk1	-2.75016	0.000945162
St6galnac6	5.62761	0.000951637
Rhog	1.49445	0.000951637
Rps3	-0.946677	0.000951637
Gsto1	0.909248	0.00101447
Ier2	-1.28866	0.00101447
Gm6402	-1.8653	0.00104116
Slc6a8	1.11485	0.00104959
Rpl15	-0.997737	0.00105365
Elf3	-0.887115	0.00108176
Pdzk1	1.02742	0.00108558
Dfna5	-2.43744	0.00109355
Manf	-1.63555	0.0011194
Sepp1	1.18748	0.0011468
Gch1	1.50691	0.00114841
Slc38a2	1.14401	0.00114841
Prdx5	1.27668	0.00121291
Idi1	1.19678	0.00121301
Pdia3	-1.15143	0.00123947
Osr2	-1.80514	0.00123947
Kcna1	3.67809	0.00124984
Tgfbr1	2.74728	0.00126469
Mex3b	3.79142	0.00133472
Tmem45a	5.51757	0.00133597
Rassf6	1.79128	0.00133597
Gp1bb	-1.08442	0.00136372
Nr1h4	-1.97148	0.00140492
Bpifb2	5.49282	0.00141945
Dhrs1	0.999996	0.00142134
Rpl39	-1.19466	0.00142134
Tulp4	1.45966	0.00142489
Rpn1	-1.29927	0.00143056
Pdia6	-1.58743	0.00143056
Gpx4	0.839169	0.00144946
Psg25	4.7821	0.00150978
Adgb	5.48048	0.00153588
Ablim1	1.42454	0.0016459
Ms4a10	1.0373	0.00166237
Phyh	1.0087	0.00166867
Tgoln1	0.95922	0.00166867
Suv39h2	5.4556	0.00168841
Rpl23	-0.963251	0.00169455
Hes1	-1.37305	0.00169658
2010300C02Rik	-3.06653	0.00170455
Rpl18	-0.933504	0.00173994
Cyp2c65	1.07517	0.00175865
Tm4sf4	1.04215	0.00185614
Exoc3l4	1.07409	0.0018843
Ace	0.935659	0.0018843
Traf1	5.44266	0.0019377
Spata6	5.41547	0.00200253
Gm20939	4.07829	0.00207165
Hspd1	-1.53515	0.00207165
Ak1	5.46859	0.00210679
2610507I01Rik	2.84182	0.00211824
Mycl1	2.36874	0.00213192
Ces2a	1.31736	0.00213192
Gm3776	-0.893112	0.00213192
Nav1	1.42776	0.00215753
Clca2	2.28541	0.00216916
Hdgf	-1.31838	0.00219771
Ttyh3	-2.35621	0.00219771
Rbp2	0.749873	0.00221328
Gsdmc2	-5.37284	0.00222005
Bmp1	3.34895	0.00225169
Bcl2l1	1.55216	0.0022551
Eef1d	-2.2042	0.0022551
Slc12a8	-2.4379	0.00230892
H2-Aa	-1.28279	0.00239683
Fam107b	-2.08166	0.00242517
Gpr137b-ps	5.43089	0.00244494
Clic1	1.41017	0.00244494
Atp13a3	-1.70272	0.00246257
Sectm1b	1.00707	0.00246876
Qsox1	-1.71042	0.00246876
Atp5g2	-1.01456	0.00248235
Rbpms	5.51588	0.0026093
Vimp	-1.27473	0.00263129
Ncoa7	2.53972	0.00268825
Vcam1	5.3103	0.00273514
BC021614	2.58145	0.00275571
Sec61g	-0.93376	0.00275571
Galnt7	-1.19063	0.00275571
Rnf152	-1.43177	0.00275571
Ido1	-3.58334	0.00275571
S100a16	-3.13843	0.00277209
Smpdl3a	1.2493	0.00285298
Phospho1	1.82459	0.002968
Gbp8	2.48378	0.0030197
Ndufa4	-1.04045	0.00302331
Snx10	2.88268	0.00306143
Slc27a4	0.878287	0.00308618
Hmgb2	-1.90835	0.00308618
Ephx1	3.16966	0.00319289
Pole	3.59286	0.00321156
Slc30a2	1.74275	0.00322245
Arhgef10	4.62316	0.00326025
Snx20	1.78358	0.00326025
Fam84a	1.62453	0.00327993
Hsd17b6	1.36342	0.00327993
Rnf149	-2.06339	0.00331179
Ddost	-1.21635	0.00331394
Mgst3	-0.914452	0.00331752
Cdca3	-5.48893	0.00331752
Cgref1	1.12451	0.00333637
Eef1g	-0.990468	0.00335016
Ucp2	0.852664	0.0034233
Slc39a5	-1.25145	0.0034233
Slc19a3	5.22045	0.00342567
Acsf2	2.04062	0.00342567
Dak	0.884281	0.00343093
Bmp3	-4.21188	0.0034485
Spint1	0.896429	0.00345128
Sema5a	2.75019	0.00347485
Serpinb6b	5.29325	0.00350002
Cdhr2	0.933073	0.00355847
Cluh	-1.80791	0.00357989
Hars	1.77142	0.00364487
Xbp1	-0.992729	0.00364576
Tagln2	1.11299	0.00369031
Akr1c21	5.21193	0.00370995
Npdc1	1.61801	0.00371478
Wsb2	1.13361	0.00371478
Tmem117	1.53308	0.00375346
Prosapip1	-2.67289	0.00375472
Pemt	4.5756	0.0037676
Atp5g1	-1.03206	0.0037676
Pik3c2a	1.03364	0.0037691
Nomo1	-1.48822	0.00382504
Apobec2	3.26725	0.00384599
Rab8b	3.05417	0.00388884
Slco3a1	3.02529	0.00389798
Col15a1	4.59385	0.00390843
Apob	0.803623	0.00392608
Nbea	3.04007	0.00395824
Pion	5.25249	0.00404369
Zfp949	3.23264	0.00405673
Col27a1	5.1913	0.00407786
Cyb5r3	0.872549	0.00409433
Id3	-1.21617	0.00410771
Gpd2	0.929709	0.00414768
Mprip	1.17557	0.00418151
Itpripl2	-2.01838	0.00422112
Ubash3b	3.94262	0.00425545
Aqp7	2.81506	0.00425569
Rps15a-ps6	-1.59994	0.00425569
Relb	1.28903	0.00428378
Trim2	-1.34149	0.00430595
Rell1	1.32417	0.00434766
Atp2a2	-1.26972	0.00436291
Eef2	-0.749795	0.0043916
Snx16	2.16198	0.0044422
B2m	0.716268	0.0044619
Ocm	-2.15371	0.00449542
Gulo	5.36265	0.00450024
Atp2a3	-1.64123	0.00452125
Eef1b2	-0.921685	0.00452769
Adk	-1.7122	0.00453047
Nars	-1.04912	0.00454205
Rps14	-0.967376	0.00468804
Rab15	-3.76021	0.00484869
Plb1	-1.68639	0.00486787
Oaf	2.34113	0.00487699
Papss2	0.763136	0.00490715
Suclg2	-1.35058	0.0049346
Adss	1.06081	0.00493614
Jak2	1.15776	0.00493622
Laptm4b	1.19345	0.00506408
Sppl2a	0.81114	0.00510099
Txndc5	-1.56314	0.00510099
Agrn	1.31623	0.00510153
Pml	1.96728	0.00513385
Stt3b	-1.21937	0.00521772
Tlcd2	2.53477	0.00522659
Abhd4	1.43503	0.0053249
Dscaml1	4.75417	0.00534329
Nme2	-1.19635	0.00539815
Glt25d1	2.10064	0.0055419
Cd36	1.93921	0.0055419
Azin1	0.850806	0.00567278
Rdh10	2.065	0.00568051
Rasef	-3.04655	0.00578756
Rbms1	2.80658	0.00579054
Tspo2	5.28046	0.00580255
Acy3	1.48222	0.00609732
Gm2382	1.75973	0.00609769
Rps19	-0.957038	0.00609769
Mep1a	-1.069	0.00611069
Cd74	-0.864794	0.00613699
Setx	1.56191	0.00620222
Lgr4	-1.4959	0.00622921
Eif3i	-1.38456	0.00627123
Camk1d	-1.54852	0.00634134
Myh9	0.863076	0.00671748
Mal2	-1.21402	0.00671748
Osbpl3	2.04956	0.00672513
Kalrn	2.54833	0.00679684
Idh1	0.949446	0.0070275
Itfg3	0.90964	0.00703923
Pglyrp2	5.28924	0.00706658
Spats2l	-1.99784	0.00706658
5031439G07Rik	2.48855	0.00706965
Selm	-1.98169	0.00706965
C1qbp	-2.36618	0.00706965
Entpd6	-3.61757	0.00712975
Cd9	1.42183	0.00717553
Atp2b1	0.905041	0.0071914
Ugdh	0.863388	0.0071914
Asap1	2.09894	0.00719841
Rpl27	-0.883007	0.00719841
Slc20a1	1.63774	0.00737009
Acaa1b	2.06502	0.00753368
Tpm1	0.797449	0.00758641
Pik3ca	1.6713	0.00760127
Ybx1	-0.644755	0.00765209
1810011O10Rik	1.00499	0.00783162
Rhou	1.19359	0.00794952
Marcks	1.34111	0.00799758
Ly6e	-1.9222	0.00799758
Sc5d	1.05804	0.00804486
Gm20594	0.877082	0.00804486
Rhof	1.47346	0.00813672
Ccr1	4.3917	0.00824807
AF251705	5.19552	0.00829664
Spag5	3.85609	0.00829664
Osmr	5.06023	0.00834366
Spry1	-3.30618	0.00835422
Cox5a	-0.795013	0.00840672
Egr2	-3.63539	0.00842909
Aplp2	0.919502	0.00843546
Ica1	-4.71786	0.00847079
Apaf1	1.25366	0.00848454
Inpp5d	5.0827	0.00867649
Pold4	2.04171	0.00867649
Aqp3	2.55514	0.00867734
Slc25a13	1.40115	0.00873981
Stab1	3.3961	0.00875657
St5	1.58172	0.00881864
Bag3	1.44315	0.00881864
Rpl37	-0.930811	0.00922631
Cdkn1a	0.655386	0.00933065
Gas7	3.84761	0.00949508
Il4ra	1.22314	0.00951147
Trpm6	2.51268	0.00951528
Ly96	2.79312	0.00953563
Fam134b	1.33158	0.00954368
Crip1	0.732623	0.00962899
1810007I06Rik	-5.19334	0.00974276
Ano7	-2.09183	0.00979332
Nfkb2	1.4991	0.00981469
1110046J04Rik	2.92072	0.00984684
Cyp4v3	0.884113	0.00988455
Slc25a37	-1.5323	0.00988455
Gm5485	1.31166	0.00988726
Fam211a	-1.6879	0.00996595
Hsp90b1	-0.744244	0.0101032
Src	1.06454	0.0101522
Esrrg	3.3838	0.0102131
Pde5a	-1.16778	0.0102357
Ubxn2a	0.848284	0.0103549
Srxn1	0.839996	0.0103549
Ccdc28b	3.76475	0.0103863
Dio1	1.32231	0.0104933
Pdha1	-0.936896	0.0105382
Plac8	-0.766908	0.0107394
Slc9a1	1.48128	0.0110498
Slc31a1	0.853577	0.0112292
Tspan3	0.716466	0.0112292
Megf6	4.941	0.0113734
Poglut1	3.39148	0.0114689
Cav2	4.91213	0.0118707
S100g	1.20289	0.0118841
Rplp2	-1.07588	0.0118841
Mthfs	2.31022	0.0120914
Saa1	-4.00375	0.0121854
Ptpla	1.81735	0.0123368
Cox7b	-0.767317	0.0123368
Hnrnpa2b1	-0.797511	0.0124044
Slc30a10	1.76278	0.0124713
Klhl24	2.40239	0.0125436
Rpl10	-0.735729	0.0125794
Ddit4	1.65478	0.0127744
Il17rc	-1.04069	0.0130458
Myl7	-2.58049	0.013219
Sgms2	1.25866	0.0132222
Ostc	-1.09173	0.0132222
Gpa33	0.636586	0.0133563
Cyp2d22	2.28465	0.0136393
Kitl	-1.55264	0.0136494
Gdpd1	-0.849597	0.0137699
Map3k14	2.28755	0.0137851
Uba52	-0.744853	0.0138031
Gpr137b	4.8788	0.0141037
Gcnt2	1.17181	0.0141683
Atxn7l1	4.31586	0.0143986
Ckb	0.766021	0.0144249
Tmprss15	4.76683	0.0146177
Eif3f	-1.02396	0.014659
Cyc1	-0.797027	0.0149767
Tgif2	4.86242	0.0151553
Lgals6	-1.00753	0.0151553
Hsp90aa1	-0.897154	0.0152805
H2-DMb1	-1.73359	0.0152959
Fgfr4	4.88332	0.0153097
1110038B12Rik	-1.62651	0.0154514
Sh3bp4	4.94073	0.0155493
Wnt5a	3.34966	0.0156478
Sdhaf1	1.83883	0.0156564
Gm13826	-0.995143	0.0156789
Calm2	-0.820824	0.0157234
1600029D21Rik	-4.79718	0.0160343
D730039F16Rik	2.4384	0.0161232
Foxp4	1.50412	0.0161466
Gdpd5	1.92477	0.0162328
Kbtbd3	3.59318	0.0166206
Ninj1	2.74919	0.0169689
Pim3	1.57531	0.0170766
Slc35e1	1.11294	0.0170973
Ahcy	-1.30137	0.0172702
Pmaip1	0.92933	0.0174546
Cidec	1.64801	0.0175002
Gm15421	-1.35307	0.0175002
Krt8	-0.699067	0.0175302
Socs1	2.2223	0.0177266
Gnpnat1	-1.75187	0.0178607
Spcs3	-2.1194	0.0179308
Pon2	0.963229	0.0181403
Cpt1a	-1.1866	0.0181626
Paqr7	1.65451	0.018217
Mapre2	-1.9336	0.018217
Gas6	-2.21887	0.018217
Mrps18b	-2.23041	0.018217
Oas1f	4.83697	0.0182673
Dsc2	0.975126	0.0183201
Mpp7	1.37368	0.0183662
Nkd2	3.58274	0.0184828
Malat1	0.736132	0.0184828
Neat1	1.01315	0.0186467
Plekhg1	2.74109	0.0187139
Rasgrp1	4.30962	0.0187719
Arpc1b	0.670386	0.0188399
Wdr92	1.28914	0.0189386
Naca	-0.898863	0.0191279
Ssr2	-0.905923	0.019347
Sh2d4a	-3.46447	0.019347
Ltc4s	2.94157	0.0194958
Tufm	-1.23976	0.0194958
Qdpr	-1.45343	0.0194958
Nrg2	4.20604	0.019616
Atp2b4	3.68133	0.0196959
Gna11	-0.653849	0.0199404
Ddr1	1.77002	0.0201175
Bola3	-1.56939	0.020138
Plec	0.806094	0.0201873
Grlf1	2.11077	0.0202243
Myo1a	-0.602859	0.0202243
Pgam1	-0.914075	0.0202243
Frk	0.829607	0.0203317
1-Sep	4.76183	0.0204618
Bmp8a	3.02391	0.0204618
Fhod1	2.62722	0.0204618
Nfe2l1	1.05914	0.0204618
Lgals3bp	0.733385	0.0204618
Itm2b	0.702643	0.0204618
Hspa9	-0.943421	0.0204618
Plxnd1	4.2466	0.0206774
Hkdc1	-0.896207	0.0207211
Hs3st1	1.7578	0.0207609
Mreg	1.53151	0.02077
Fhdc1	1.47131	0.02077
Gcdh	-3.16216	0.0210247
Epha4	2.32443	0.0211324
Acy1	-1.14115	0.0211358
Mbnl2	0.875123	0.0214213
2010106E10Rik	0.860737	0.0214843
Rpl34-ps1	-1.00059	0.0215412
Sfn	1.09838	0.0215903
Csf1	2.67557	0.0217064
Rnf128	0.640024	0.0217064
Rbp7	-4.98402	0.0218561
Rnf24	2.1286	0.0218598
Gpr146	4.73328	0.0220033
S100a6	-2.76333	0.0221734
Gbp7	-3.54129	0.0223616
H2-Ab1	-0.821418	0.0225214
Ndufb10	-0.925235	0.0225214
AI661453	1.6333	0.0225294
Ttr	3.4267	0.0227946
Rasgef1b	2.12828	0.0228716
Prss30	-1.07551	0.023284
Rhoc	0.931241	0.0232912
Cox7c	-0.59207	0.0233321
Lipa	1.55745	0.0234257
Rpusd1	4.19275	0.0237282
E2f2	-1.76164	0.0237282
Blcap	1.78886	0.0237519
Bok	2.38035	0.0241208
Atrn	1.38022	0.0241661
Jph1	4.72454	0.0241797
Fdft1	1.03937	0.0242589
Sc4mol	0.868084	0.0242973
Atp5k	-0.698882	0.0244006
Wwp1	2.22181	0.0245232
Fau	-0.555481	0.0251336
Klk1b5	-3.80466	0.0252371
Aim1l	1.22018	0.0252729
Cybasc3	1.84265	0.0252825
Rhbg	-2.07509	0.0252825
Creb3l4	-4.34826	0.0253071
Bend4	4.7077	0.0253789
Fgd6	1.66336	0.0253789
Gm8979	-2.22807	0.0254497
Nfat5	1.53544	0.025817
Ckap4	-3.78076	0.025817
Dgat2	0.830139	0.0264853
Jund	-0.622345	0.0265641
Wdr89	-0.865359	0.0265896
Psmb7	1.09053	0.0267455
Gramd3	1.02956	0.0267455
Snrpf	-1.93679	0.0267455
Lbr	-2.33443	0.0267455
E2f5	-2.75923	0.0268941
Nmrk1	1.82308	0.0271736
Ctsc	-1.23986	0.0277089
Lrpprc	-1.89136	0.0277209
Gramd1b	1.81847	0.0278408
Gclm	0.884258	0.0278408
Eif4a2	0.86504	0.0278907
Nfkbia	0.730103	0.0280519
Sipa1l3	0.927852	0.0280949
Pgrmc2	1.0151	0.0281016
Ern2	-2.21506	0.0281751
Serbp1	-0.83413	0.0282506
Gls2	4.77588	0.0283718
Cd2ap	-0.674551	0.0284857
Spink4	-3.29078	0.0284857
Aldoa	-0.888803	0.0287977
Mycbp	-1.76819	0.0289005
Mrps5	-1.86506	0.0289005
Sec14l2	1.00816	0.0291995
Apol7a	1.12877	0.0294302
Idh3a	-0.957436	0.0299936
Xpnpep1	-0.76294	0.0305307
Sprr2a1	0.960771	0.0305868
Sprr2a2	0.960771	0.0305868
Mir703	-1.57822	0.0305868
Ajuba	4.63991	0.0307142
Adcy5	4.63324	0.0310148
Smoc1	4.1556	0.0311727
Chml	3.07081	0.0311727
Nfil3	-3.30336	0.0311727
Cald1	4.10635	0.0312208
Aldh2	0.927972	0.031374
Ap1s3	1.52531	0.0313861
Slc28a1	1.33974	0.0313861
Rab27b	-1.15769	0.0313861
Anxa7	1.04824	0.0316276
Rasal1	4.66407	0.0318194
Hnrnpu	-0.824441	0.0318194
Mob4	0.79777	0.0319486
Mcf2l	-2.62555	0.0321671
Rbm3	-1.11116	0.032336
Lmna	0.958597	0.0323396
Prps2	-4.88743	0.0323396
Acta1	-2.30765	0.0323473
Cmtm8	1.95756	0.0323733
Bid	-2.26017	0.0323733
B3gnt5	4.67427	0.0324743
Ncdn	2.27843	0.0328508
Otc	-1.00943	0.0328508
Sec16b	1.24191	0.0331613
Ndufs8	-0.979401	0.03325
Ang	-1.86349	0.0334769
Itgal	4.71094	0.0337295
Serinc5	1.77266	0.0337295
Cyp4b1	1.16842	0.0347043
Rpl34	-0.969212	0.0347043
Ces1c	3.12284	0.0348167
Slc16a9	3.42432	0.0349382
Zdhhc13	-1.96407	0.0350782
Bcl6	1.90338	0.0356959
Casp1	-0.854428	0.0356959
2010002M12Rik	1.12494	0.0357614
Shf	2.48279	0.0357667
Gm9846	-0.682423	0.0365852
Tmem86a	0.84483	0.0366515
Cndp2	-0.66013	0.0367715
Arhgap26	1.12731	0.037248
Clint1	-0.830493	0.037248
Mrpl12	-1.10992	0.037248
Gabarapl1	2.1477	0.0373732
Areg	-0.909733	0.0375602
Etf1	0.942174	0.0375608
Sipa1l1	-1.84797	0.0375608
Rnf183	4.56078	0.0375993
2810474O19Rik	0.940687	0.0375993
Gm8989	-2.42292	0.0382788
Entpd2	1.38118	0.0385903
Flt3l	2.75341	0.0388488
Zmat3	1.83946	0.039208
Mmp23	4.01042	0.0395957
Nabp1	2.62902	0.0397777
Cnnm4	-0.844282	0.0397777
Fkbp1a	0.801002	0.039877
St3gal4	-0.553102	0.0399025
Kl	4.59668	0.0403093
Snrk	1.07599	0.0405833
Ran	-1.08949	0.0405833
5330417C22Rik	-2.47875	0.0405833
Tfcp2l1	1.37622	0.0407511
Maoa	-0.595566	0.0408486
Rplp2-ps1	-0.836824	0.0408907
Cenpa	-4.91404	0.0408907
Sec61b	-0.835375	0.0410172
Unc93a	1.90786	0.0410361
Ppp1r18	4.53028	0.0411443
Scin	-1.22033	0.0412142
Sbno2	0.986853	0.0413487
Cstb	1.28756	0.0413603
Smpdl3b	1.43255	0.0414141
Atpif1	-0.584331	0.0414141
Ola1	-1.57355	0.0414141
Cdc20	-4.78477	0.041806
Hsd11b2	-4.78477	0.041806
Pnpla8	1.16666	0.0421978
Fosl2	0.814893	0.0421978
Leap2	0.984432	0.0422283
Phc3	1.71604	0.042561
0610040J01Rik	1.15759	0.042561
Spcs2	-0.944756	0.042561
Nipal2	-2.2792	0.042561
5430416N02Rik	-4.75782	0.042561
Tnni2	4.52069	0.0426125
Rala	0.891338	0.0426608
Errfi1	-1.09448	0.0430478
Gatsl2	1.8292	0.0430548
Slc22a5	1.00682	0.0430689
Npc1	1.39775	0.0431274
Fasn	1.32683	0.0431972
Cxcl10	3.5879	0.0438815
Apol9a	2.04712	0.0438815
Phldb1	-3.27885	0.0438815
Gstm6	1.38102	0.0442709
Ptpn6	1.88837	0.0443462
Odf3l1	4.54849	0.0443524
Cd55	1.12018	0.0445302
D630039A03Rik	-2.73577	0.0447488
Cd164	-0.865266	0.0449395
Usp10	-1.61618	0.0449395
4930523C07Rik	4.48951	0.0452958
Sema4d	4.03324	0.0456015
Gnai2	0.657774	0.0456841
Galk2	-1.84658	0.0456841
Ggt1	0.718818	0.0458743
Atp2c2	-4.79345	0.0459498
Kcng4	3.92384	0.0465046
Mtmr4	0.987281	0.0465608
Prickle2	3.03562	0.0470503
Ndufs4	-0.81398	0.0473109
Eif5a	-0.681052	0.0475776
9930012K11Rik	-4.70267	0.0475776
Atp5g3	-0.49508	0.0484562
Tyw1	2.39613	0.0485985
Stat6	0.921384	0.0487125
Aldh9a1	-0.618083	0.0491198
Krt7	-1.09688	0.0498024
Nudt19	-1.57147	0.0498024
Ereg	-2.77256	0.0498299
Atp5c1	-0.55987	0.0501231
Mrpl36	-1.40585	0.0502473
H2-DMa	-1.66975	0.0504163
Foxa3	-2.18451	0.0506388
Fads3	3.37462	0.0506809
Rps27	-0.641717	0.0508159
Tmpo	-2.42086	0.0508159
Aspscr1	1.34166	0.0509494
Sypl	-0.88571	0.0509494
Ccna2	-4.18999	0.0509494
Ifitm2	-2.41081	0.0510539
H2-K1	0.56153	0.0511039
Fam132a	-1.34331	0.0520441
Mtmr1	1.51678	0.0521148
Grina	0.989433	0.052177
Atp5j2	-0.576717	0.052177
Ecscr	4.44482	0.0523244
Tnf	2.65029	0.0527003
Impa1	0.903352	0.0527003
Mrpl34	-1.37813	0.0527301
Ube2l6	1.13801	0.0533411
Zcchc11	-1.5634	0.053414
Cct4	-1.16052	0.0539857
Rhod	1.32208	0.0542133
Rab24	1.15259	0.0543526
Spdef	-2.30442	0.0543526
Pik3r3	2.54598	0.0543792
Ptpn9	1.78641	0.0543792
Gpr128	0.985568	0.0543792
Atf4	-0.6878	0.0543792
Psg26	3.35369	0.054994
Timm8a1	-2.25998	0.054994
Birc3	1.25401	0.0550291
Enc1	-3.50845	0.0550627
Ndufb5	-0.843207	0.0552143
Tef	2.23399	0.055452
Spag9	0.898562	0.0555697
Tox3	-1.71816	0.0555697
Pdss1	-1.78366	0.0558182
Csrp2	-2.54477	0.0558203
Ccdc19	4.41322	0.055915
Atp5o	-0.567283	0.0561477
Pkdcc	3.26217	0.0561806
Aim1	-1.18434	0.0563719
Dapp1	1.36653	0.0567613
Phf1	2.0628	0.0572043
Gm14085	4.57605	0.0575003
Myo1e	0.832216	0.0576789
Tpt1	-0.510794	0.0576789
Slamf9	3.32972	0.0581868
Glipr2	1.52705	0.0581868
Reg3g	-0.630058	0.0581868
Eif3b	-1.1092	0.0581868
Akr1c19	-1.34975	0.0581868
Atp5a1	-0.571881	0.0582648
Ptdss1	-1.05618	0.0582648
Uba7	1.02348	0.058754
Ccnd1	1.10308	0.0588643
Srsf2	-0.774998	0.0591422
Npm1	-0.994419	0.0596517
Muc4	-1.61874	0.0596517
Tiam2	-2.43482	0.0596782
Creb3l2	2.19453	0.0599291
Crat	1.05814	0.0600872
Nfya	1.75715	0.0601264
Flnb	0.828142	0.0602276
Paqr4	-1.19758	0.0603795
Sdcbp2	0.783769	0.0607425
Zfp553	1.28916	0.060751
Clec2h	-0.540718	0.060751
Cct5	-1.16539	0.0609962
Lsm7	-2.0338	0.0611554
Ppig	-0.849409	0.0616408
Fnbp1	2.45116	0.062525
Psme1	-0.609601	0.062554
Muc20	4.37829	0.0628857
Ifnar2	1.37438	0.0628857
Lrp12	2.02267	0.0629616
Mtch2	-0.644574	0.0629665
Btbd16	4.37554	0.0630302
Kif23	-2.1548	0.0637561
Tmem140	1.06273	0.0639387
Tle1	-1.79521	0.0639387
Ehbp1l1	1.09884	0.0645374
Scamp1	1.32857	0.0646356
Top2a	-2.79638	0.0646714
Ireb2	1.0718	0.0646737
Gde1	0.869413	0.0647163
Fkbp3	-2.04497	0.0647163
Svil	1.31792	0.0652609
Brk1	1.03737	0.0654847
Tyms	1.72987	0.0657764
Zfp276	2.09946	0.0660837
Nfkb1	1.22725	0.0662045
Uqcrc2	-0.692336	0.0663586
Mlph	-1.58575	0.0664062
Smc6	-1.43101	0.0664737
Gabarap	0.570063	0.0667381
Rpusd3	-4.00669	0.0670776
Samd9l	0.953139	0.0673946
Wdr91	4.3957	0.0674217
Ppp1r14d	-0.67014	0.0676098
Erp44	-0.99792	0.0678385
Mgat2	-1.145	0.0679807
Serpine1	4.3298	0.0680252
Kcnb2	4.3298	0.0680252
Fermt1	-1.14464	0.068356
0610007P14Rik	1.16082	0.0688508
Rpn2	-0.730324	0.0688508
Bbox1	2.60358	0.069007
Dnajb9	1.0955	0.069007
Tgif1	-2.39387	0.069007
Hsd17b11	0.685574	0.0706268
H2-D1	0.591298	0.0711712
Fbxw11	1.15135	0.0713327
Fam53b	1.23162	0.072076
Rasal2	2.63964	0.0723683
Snora21	2.10993	0.0725073
Micu1	0.795901	0.0725073
Slc35f2	-1.14845	0.0725073
Ppargc1b	-1.52626	0.0725073
Atf3	-0.858448	0.0725667
Smim14	-1.01205	0.0725667
AI464131	-4.54308	0.0725708
Ndufa8	-0.9962	0.0727621
Mkrn1	0.784127	0.0728823
Cnksr3	-1.67263	0.0733023
Gm3002	4.3273	0.0736901
Atg4a	1.76148	0.0736901
Abcg5	0.75233	0.0736901
Arl2bp	-1.66408	0.0736901
Clip1	1.70777	0.0738697
Vapa	0.695393	0.0738697
Ndufs6	-0.696081	0.0742746
Ggact	-1.03915	0.0742746
Ripk3	1.38095	0.0742952
Rin3	3.2398	0.0744307
Leprot	0.996801	0.074634
Mxi1	0.838846	0.074634
4930539E08Rik	0.935714	0.0747284
Ppp1r15a	1.35122	0.0750445
Nucks1	-1.33694	0.0753027
Hs3st3b1	3.76535	0.0753166
Rbpj	1.58534	0.0755241
Tpm4	-1.2103	0.0766446
9930013L23Rik	4.28431	0.0766518
Psme2	-0.566234	0.0773248
Cd38	-1.12916	0.0779496
Mrps24	-1.44914	0.0779895
Fam83e	-1.07049	0.0780747
Hamp2	4.32327	0.0781633
Galnt5	-4.07545	0.0781633
Pgls	-1.17662	0.0782992
Cyp3a59	2.02501	0.0786735
Acer3	-1.88229	0.0786735
Rap1b	1.12517	0.0786928
Eps8l3	0.635557	0.0788242
Rasa4	-2.03461	0.0799426
1600014C10Rik	1.36606	0.0800548
Dmbt1	0.674512	0.0800548
Dtnbp1	-2.55945	0.0800548
Alas1	0.893083	0.0800783
Plxnb2	0.76984	0.0800783
Lgals2	-0.553221	0.0801544
Rab3d	-1.28782	0.0801544
Smim6	-1.89753	0.0801544
Ccdc36	-0.52178	0.080243
Lgr5	1.44905	0.0804604
Ncl	-1.01956	0.0805696
Guca2a	0.699252	0.0807084
Uqcr11	-0.685976	0.0809134
Snrpd3	-1.01167	0.0811284
Zfp746	2.4515	0.0814201
Defa24	-1.9559	0.0816784
Eid1	1.54506	0.0822549
Arhgap32	-1.08062	0.0823256
Sdc1	-1.24421	0.0824072
Ywhag	1.22634	0.0824747
Stk24	0.8396	0.0828567
Nqo2	1.29427	0.0828924
Ehmt2	-1.07343	0.0828924
Plekha1	1.21886	0.0829124
Hnrnpab	-0.704241	0.0832899
Smap2	1.19822	0.0840432
Galnt3	-1.65769	0.0840432
Tsta3	-0.996008	0.084866
Wbp5	-2.25477	0.084866
Rin2	1.26051	0.0856124
Sprr2b	1.22961	0.0856494
Sirt2	1.47314	0.0859366
Cym	3.28647	0.0861478
Ifi35	0.863182	0.0863486
Slc34a2	-0.993694	0.0867972
Cyp51	0.89161	0.0868734
Nr2f2	-2.19374	0.0870733
Sat1	-0.848683	0.0877704
Mapk1ip1l	0.726043	0.0877838
Csgalnact1	3.23331	0.0878379
Ctnna1	0.567179	0.0883775
Efcab14	0.779983	0.0885767
Larp4	-1.01856	0.0890287
Ptprd	0.988897	0.0891113
Lama5	4.25771	0.0892828
Slco2b1	-2.59051	0.0903384
Gal3st2	0.696056	0.0903791
Agr2	-2.79848	0.0903791
Fnbp1l	0.972527	0.0906971
Sec16a	1.18978	0.0912446
Mdp1	-1.20321	0.0913192
Blmh	-1.62042	0.0914724
Mat2a	-0.910877	0.0919609
Stambpl1	-3.34025	0.0919609
Arg2	-0.631062	0.0921106
Ppm1j	1.82134	0.0925675
Pogk	1.82135	0.0936132
Duox2	-2.0768	0.0936132
Scpep1	-1.75662	0.0941466
Aif1l	4.20512	0.0945734
Sh3bp5	4.196	0.0947202
Gpx2-ps1	-1.58149	0.0947202
Syne1	2.18949	0.0947639
Tsku	1.52676	0.0948479
Prkar2a	-0.960204	0.0948791
Lsm4	-1.27172	0.095098
Evpl	-1.81053	0.095098
Tbc1d4	3.67739	0.0953016
Fahd1	-0.724454	0.0953843
St6gal1	4.20699	0.0955886
Abca13	2.73354	0.0958298
Mt2	-1.12743	0.0960632
Sez6l2	3.7044	0.096138
D5Ertd579e	1.03678	0.0962091
Mgat4b	-1.01526	0.0962091
Slc28a3	-2.17257	0.0962091
Snph	-3.06465	0.0962091
Pa2g4	-1.22017	0.0965436
A330032B11Rik	1.81015	0.0965543
Ssx2ip	0.870243	0.0965543
Vhl	2.13792	0.0966106
Ccni	0.626126	0.0967024
Map3k6	-2.51784	0.0969211
Alcam	-1.50768	0.0978485
8430427H17Rik	-1.07218	0.0979586
Bin1	1.51927	0.0985215
1700019G17Rik	0.982208	0.0985621
Prr5l	1.64738	0.0986194
Fh1	-1.08273	0.0986194
Pxdc1	1.15019	0.098659
Irf2bpl	-2.00626	0.0992367
Slc1a5	-2.80762	0.0992367
Efhd2	0.633552	0.099319
Dynll2	-0.687524	0.100131
Slc51b	-0.726331	0.100194
Smarca2	1.25021	0.100986
Akr7a5	-0.818885	0.101427
Sowaha	-1.02326	0.101474
Ccng2	0.897599	0.101802
Arfgap3	0.779438	0.102604
Abcb1a	0.574285	0.102604
Insig1	0.817774	0.102704
Stxbp1	-1.70968	0.103157
9530053A07Rik	-2.19026	0.103518
Trim32	2.05976	0.103589
Mia2	1.17316	0.103589
G6pdx	1.04234	0.103589
Fgfr2	-2.52037	0.103589
Commd7	-1.25106	0.103737
Fam108a	0.665737	0.103973
Grpel2	1.09349	0.104769
Tm4sf20	0.636638	0.104917
Scn3b	4.19904	0.105194
Wbscr27	1.85486	0.105526
Pla2g10	-2.68506	0.10651
Stap2	0.619095	0.106691
Mxd1	0.629757	0.107343
Arl11	4.22289	0.107456
Nr0b2	4.13917	0.107754
Hspe1	-0.936785	0.107754
Aff4	0.92647	0.108194
Kif3a	-0.492101	0.108351
Fbln1	1.36151	0.108376
Efr3a	-0.875466	0.108407
Bicd1	2.28187	0.108485
Dhx15	-1.06563	0.108666
Gsdmc4	-5.23899	0.108836
Fcgbp	-2.11644	0.10889
Hmgcr	0.729073	0.109361
Gsta4	-0.825224	0.110045
Rnd3	-0.993316	0.110402
Tm4sf1	4.18238	0.110558
Recql5	3.10253	0.110558
Uqcrb	-0.544796	0.110558
Serpinb6c	3.59901	0.110742
Gsdmd	0.698907	0.110742
Prdx1	-0.558429	0.111711
Dusp4	2.02823	0.111876
Cyba	0.743196	0.111876
Rps19-ps3	-0.927587	0.11206
Lrig3	-1.42152	0.11206
Nxn	4.16906	0.11237
Magt1	-0.717081	0.112421
Nme1	-1.23952	0.112645
Sbds	0.793653	0.112935
Gbp9	4.10028	0.113315
Praf2	1.52798	0.113315
Gars	-1.03057	0.113315
Gyg	-3.8678	0.113315
Arpc1a	0.782976	0.113584
Mrps10	-2.06107	0.11376
Amot	1.7993	0.114025
Cd47	0.659714	0.114025
Ddhd2	1.06619	0.114183
Slc52a3	-1.14702	0.114196
Plp2	-2.93498	0.11433
Odc1	0.904716	0.11462
F3	-4.56498	0.11462
Psma2	-0.773963	0.114819
P2rx4	-1.19167	0.114944
Opn3	3.0852	0.115054
Ndufa9	-0.853595	0.115484
Cebpa	-1.2828	0.115664
B230219D22Rik	0.898796	0.115701
Pcna	-1.05268	0.115701
Fah	3.63358	0.11582
Cdhr5	0.573267	0.11582
Ces2c	0.693958	0.116721
Ccdc34	-2.18954	0.117637
Tbc1d13	0.859821	0.117863
Snap23	1.06852	0.117963
Tnfaip3	1.00062	0.118157
Acox1	0.500816	0.118237
Galnt4	-1.27685	0.11845
Creb3l1	-2.17652	0.11845
Arc	4.29339	0.119208
Nedd4	0.908931	0.119306
3300005D01Rik	-3.8593	0.120395
Ces2b	2.51171	0.120788
Slc5a1	0.565212	0.120788
Dip2b	1.32215	0.121088
Chst8	3.09042	0.121652
3110043O21Rik	2.08835	0.122935
Snrpb	-1.21	0.123252
Lpgat1	0.540667	0.123458
BC089597	3.64434	0.123652
Gm8580	-1.51535	0.123717
Nudcd1	1.58134	0.124158
Pcyt1a	0.613871	0.124329
Eif3a	-0.786337	0.124699
2900060B14Rik	0.779484	0.125894
Dstn	0.410174	0.125911
Stard5	2.47248	0.126576
1110001J03Rik	-1.16776	0.126576
Otud7b	0.774337	0.127387
Stat3	0.655107	0.127387
Tat	3.06511	0.127432
Akr1b7	0.817678	0.127432
Nlk	1.43492	0.127597
Mrpl23	-1.33064	0.12842
Cox6a1	-0.446949	0.128453
Id2	0.917312	0.128851
Adrbk1	-0.99159	0.128987
Pgm1	1.04184	0.129297
Khk	0.588384	0.129551
Pomgnt1	-2.40975	0.130501
Akap1	-1.83667	0.130508
Ifi47	-1.21577	0.130681
Sephs2	0.610561	0.130941
Zfp809	2.16076	0.131307
C130074G19Rik	0.865841	0.131307
Gja4	4.08146	0.131401
Tmed2	-0.622722	0.132006
Luc7l3	-1.00059	0.132349
Rpl22l1	-0.709349	0.132816
Mthfd1	-2.83074	0.132816
Dolpp1	-1.25912	0.133112
Clca1	2.28554	0.133248
Rps16	-0.594332	0.133248
Myadm	0.935071	0.133442
Fam13b	0.918381	0.133845
Rap1gap	1.42737	0.133893
Zc3h12d	1.42604	0.134409
Ceacam2	-0.574352	0.134409
Cyp2a4	4.0461	0.134468
Dnajc18	4.0461	0.134468
Gprc5a	1.358	0.134468
Nr1d1	0.920045	0.134468
Man1a	0.728792	0.134468
Pdlim1	-0.638876	0.134691
Clmn	0.750279	0.136371
Cdpf1	-2.81031	0.136371
B4galt4	-1.2408	0.136418
Ndufv3	-0.547807	0.137201
Mrps28	-2.11643	0.137556
Mbnl3	-2.19185	0.137556
Arhgap29	3.05105	0.137669
Gadd45g	1.47857	0.137669
Ramp1	-1.75502	0.137669
Dynlt3	1.28977	0.138348
Mllt3	-1.14269	0.138557
Ero1lb	2.61696	0.138741
B930041F14Rik	2.37847	0.139202
Tppp	-2.36085	0.13937
Svip	-1.14232	0.140227
Tgfbr2	1.97838	0.140604
Bfsp1	-2.70432	0.140758
Ace2	0.471905	0.141
Snora30	1.43249	0.141024
Slc35d1	1.27572	0.141341
Mtf1	0.913211	0.14148
Ndufa10	-0.699802	0.142014
Cyp2s1	-1.22662	0.142014
5-Sep	-0.828547	0.143045
Sms	-2.61192	0.14388
Nupr1	-2.37561	0.144401
Slc7a7	-0.619633	0.144892
Trak2	1.1714	0.145084
Fut8	-0.984806	0.145084
Rasgef1a	4.03514	0.145283
Tnmd	3.49413	0.145283
Ppa2	-1.46104	0.145852
Gm10768	1.00598	0.14627
Uqcr10	-0.520585	0.14627
Il18	-0.953166	0.146327
Ada	2.97497	0.146408
AI413582	1.6534	0.146408
Adap1	0.643475	0.147253
Smg6	-1.69908	0.147253
Dmd	-2.82258	0.147253
Defa20	1.67444	0.147437
Rpl7	-0.605638	0.147437
Eif4b	-0.684015	0.147508
Ahcyl2	0.549309	0.148317
Anxa4	-0.439807	0.148317
Defa6	-2.2311	0.148317
Edaradd	3.99261	0.1487
Parg	1.49313	0.149296
2610507B11Rik	0.694608	0.149296
Irak1	0.734381	0.149671
Gm6623	2.63543	0.150146
2610035D17Rik	1.48935	0.15041
Acsl5	0.451844	0.150615
Fam214b	0.823754	0.151925
Gm5643	-1.43462	0.151925
Gm1976	1.11157	0.152928
Pip5k1b	-0.7181	0.153496
Klk1	-2.47361	0.153496
Scai	2.93873	0.153903
Gm15308	1.97144	0.15412
Pmp22	0.698839	0.154707
Nradd	3.98366	0.154809
Mfsd7c	2.94996	0.155097
Upb1	3.44819	0.155114
Dock9	1.99374	0.155114
Ncoa1	-1.19616	0.155114
Hnrnpr	-1.34704	0.155257
Clpp	-1.82677	0.155257
Dtymk	-4.349	0.155257
Tubb2a	1.16498	0.155455
Lmtk2	0.702569	0.155455
1500011K16Rik	-1.34115	0.155455
Nceh1	1.71768	0.1559
Zfp687	2.53348	0.156326
Glul	-1.10065	0.156437
Krt20	0.546976	0.156461
Lgals8	0.790992	0.157049
Stt3a	-0.952221	0.157551
Gapt	3.97786	0.158607
Pcdh1	0.853387	0.159098
Cds1	-0.595408	0.159116
Cth	-1.06745	0.160208
Hmgn5	-1.2712	0.160208
Pls1	0.421807	0.160646
Gpbp1	0.748856	0.160787
Uaca	-1.42787	0.161664
Ppara	-1.03241	0.161699
0610011F06Rik	-1.25081	0.161699
Prkg2	0.69304	0.161877
Mia	3.98622	0.162234
Dnajc3	-0.788817	0.162458
Peli1	-0.733022	0.162863
Hepacam	4.113	0.162891
Exoc4	2.03443	0.162891
Tnfrsf23	3.9911	0.164192
Pdk4	2.04287	0.164192
Cox10	-1.42629	0.164259
Pkp1	-3.62281	0.164572
Lsr	0.578783	0.164747
2010107E04Rik	-0.457888	0.164747
Tubb4b	-0.552343	0.164747
Naa10	-1.84011	0.164747
1500009L16Rik	-3.11121	0.164747
Ldlr	0.741326	0.164831
Srpk2	-3.09493	0.164831
Ssr1	-0.732084	0.165491
Ptbp1	-0.853821	0.165826
Hyi	-1.71267	0.165826
Il6st	2.11716	0.165828
Slc38a1	1.29588	0.166279
Sec11c	-0.996399	0.166291
Mrps27	-3.64222	0.166834
Becn1	0.696363	0.167243
Atg12	1.00029	0.168258
Ptma	-0.674309	0.168258
Rep15	-2.03117	0.168277
Ndufc1	-0.590627	0.168669
Slc15a1	0.589578	0.168768
Gm10639	-1.14403	0.16896
2310030G06Rik	1.04003	0.169183
Abi1	0.67043	0.169183
Rp2h	0.604917	0.169252
Sulf2	0.883262	0.170092
Ppm1l	3.95674	0.170351
Ndufa1	0.524067	0.170351
Mill1	4.12315	0.170416
Dcun1d4	1.81371	0.170444
Sgk1	1.03373	0.170691
Acbd5	0.726096	0.170691
Gm4070	-2.8232	0.170924
Gvin1	-2.8232	0.170924
Mcl1	0.575987	0.171005
Fam174b	-1.99801	0.172328
Mrpl41	1.20839	0.17263
Lrrc16a	0.822739	0.17263
Ciita	-2.30472	0.174118
Csf2rb	2.28686	0.174131
Stxbp4	1.16996	0.174131
Acadm	-0.6812	0.1751
Gmps	-1.86879	0.1751
Psmg1	-2.5593	0.1751
Gm21002	1.90688	0.17543
Mrps14	-1.12845	0.17592
Ankrd10	-2.14376	0.176048
Evi2a	3.90417	0.176269
Prrc2c	-0.614101	0.176269
Hnrnpa1	-1.37477	0.176474
Cnih	-0.856606	0.17666
Ces1g	2.33279	0.177384
Lpl	3.49987	0.177487
Phlda1	0.754443	0.177487
Cox4i1	-0.421546	0.177569
Coq9	-1.03987	0.177569
Rsad2	-1.47768	0.177569
Nmt1	0.624164	0.178096
Gm15401	0.764716	0.178189
Ttc39a	1.07829	0.178837
BC003965	-1.94047	0.179343
Gramd1c	1.15046	0.179463
Farsb	-1.53202	0.179593
Dazl	2.94828	0.179633
Slc17a4	0.851188	0.179633
1700024P16Rik	1.5088	0.179816
Thoc7	-0.850597	0.179816
Acot13	-0.935698	0.179816
Slc7a15	1.38129	0.179871
Ybey	0.650249	0.17989
Limk2	1.13316	0.179954
Coq2	-1.60528	0.181533
Abat	-0.900589	0.182236
Nudt16l1	-2.21338	0.183058
Abi3	-2.66807	0.183061
Btbd11	3.87084	0.183151
Cdx1	-0.791922	0.183472
BC017612	-1.7839	0.183472
Itih5	1.43626	0.183566
Khdc1a	4.06728	0.183742
Arrdc1	0.942255	0.183898
Rp9	-1.07795	0.184343
Ethe1	-1.77246	0.185755
Sestd1	1.15594	0.185781
Dnajc11	-1.6402	0.185781
Triqk	-3.71149	0.185781
Btg2	-0.658359	0.185782
Treml4	3.83663	0.185989
Kcnip3	3.82311	0.186267
C2	-1.45495	0.186267
Gtpbp4	-1.81792	0.186267
Zfp36l1	0.673231	0.186451
Akap8l	1.7583	0.187087
Rpa3	-2.20565	0.187291
Chka	0.684674	0.187546
Lats2	1.61684	0.187617
Gosr2	0.878569	0.187617
Slc16a5	-0.762714	0.187617
Ncln	-0.85431	0.187617
Snrnp40	-1.76231	0.187617
Atp6ap1	0.879877	0.188354
Tcerg1	-1.10374	0.188354
Slc39a9	0.79882	0.18849
Pgbd5	-2.64739	0.18849
Adamts12	3.83512	0.188677
Csf3r	0.792736	0.188677
Dusp22	0.729195	0.188677
Mau2	0.690943	0.188677
Serf2	0.398792	0.188677
Atp5b	-0.406359	0.188677
Ndufb9	-0.485917	0.188677
Rpl31-ps12	-1.11224	0.188677
Polr2e	-1.3617	0.188677
Kars	-1.15505	0.188743
Arsa	1.6938	0.18963
Cdc42se1	0.852125	0.189927
Preb	-0.924734	0.189927
Dld	-0.699224	0.190537
Lactb	0.991716	0.190674
Gsdmc3	-6.00349	0.190703
Cyp2b9	1.6956	0.190898
Edn2	-1.37038	0.191082
Tmod1	0.705785	0.191209
Itpr3	-0.943155	0.191209
Eps8	0.523831	0.191394
Fos	-0.505874	0.191394
Pdlim2	0.968685	0.192096
Prlr	-0.562272	0.192096
Pfdn1	-0.836659	0.192096
Ddx10	-2.48264	0.192309
Emb	3.36826	0.192796
Art2a-ps	-3.6329	0.193131
Fam173b	-4.20625	0.193336
Tbx3	0.568876	0.193918
Ubfd1	-1.27266	0.194139
Nsdhl	1.09943	0.19447
Zfp219	-2.25949	0.19501
Scp2	0.433838	0.195031
4933426M11Rik	0.952758	0.195519
Gtf2h4	-2.6699	0.19554
Specc1l	0.723305	0.195548
Anxa2	0.469282	0.195793
9430008C03Rik	2.85001	0.19598
2410015M20Rik	-0.650036	0.196035
Arcn1	0.556082	0.196117
Ttc36	-2.71756	0.196117
Gm6251	-1.88465	0.196291
Lamb3	1.09117	0.196495
Fam117b	-1.25059	0.196699
Rhbdf1	-3.55123	0.196877
Ndufc2	-0.689551	0.197325
Mgrn1	0.867612	0.197465
Eif3e	-0.836886	0.197465
2410004N09Rik	-1.90565	0.197465
Myeov2	-0.685051	0.197559
Cct8	-0.990819	0.197559
Fxn	0.804742	0.198036
Stx12	0.728501	0.19805
Scamp5	0.98152	0.198158
Actr3	0.421394	0.198254
Btnl2	0.704828	0.198449
Pgrmc1	0.536963	0.198598
Tapbp	0.483762	0.198598
Cox7a2	-0.442041	0.198603
Ces2d-ps	0.617714	0.199357
Tpp2	-0.995985	0.199646
Eif2c2	0.982978	0.199671
Rars	-0.862435	0.199671
Minos1	-0.556584	0.199716
Tubgcp5	-3.05867	0.199716
Zfp217	0.942017	0.199968
Reep1	4.00659	0.200292
Mrpl46	-1.22227	0.200292
Nkain3	0.629469	0.20034
Dab2ip	-0.774003	0.20034
Psmd7	-0.834244	0.20034
Slc5a4b	1.30899	0.200546
Ids	1.36772	0.200591
Ssr3	-0.632064	0.200591
Defa21	2.05082	0.200703
Morf4l1	0.609213	0.201259
Gpr137	1.1765	0.201658
Dok1	1.88895	0.201701
Vdac3	-0.77423	0.20185
Slc4a11	2.24072	0.202457
Icmt	1.09478	0.203774
A830018L16Rik	0.963911	0.203774
Edem3	-0.937473	0.204327
Capns1	-0.60775	0.204577
Dhrs4	-0.875227	0.204577
Ccl28	-1.82712	0.204687
Tcf12	-1.17877	0.205323
Uap1l1	0.795042	0.205546
Chchd7	-0.761301	0.205793
Pdk2	0.788127	0.206971
Tmco3	-1.23297	0.207778
Ildr1	1.56017	0.208472
Per1	2.19672	0.209223
Lphn2	1.3896	0.209235
Rpe	0.82225	0.209235
Galnt6	-0.643734	0.209235
Traf4	-1.78056	0.21004
Rinl	3.28257	0.210214
Herpud2	0.979398	0.210465
Mrpl18	-0.873933	0.210465
Socs6	-2.26596	0.210465
Hook1	1.10093	0.210801
Dcaf7	1.02913	0.210801
Il11	0.762993	0.210801
Lta4h	-0.657627	0.210801
Cyp2b13	1.60325	0.210804
Zcchc9	1.07322	0.211276
Uqcrh	-0.46051	0.211746
Ndufa5	-0.580909	0.212458
Reg3a	-0.66577	0.21315
Slc5a9	1.14857	0.213204
Pdia4	-1.31728	0.213204
Txnip	-0.517801	0.213519
Nr3c1	-0.594023	0.213519
Tmem125	-1.4691	0.213519
AI427809	-1.60702	0.213519
Grb2	0.702015	0.2138
Bcl2l14	0.955403	0.215889
Tank	0.891265	0.215981
Golga5	1.1292	0.216402
Eftud1	0.93593	0.216712
Mob3b	-0.97852	0.216746
Rab42	2.78669	0.217084
Pld3	1.74454	0.217084
Sp5	1.76878	0.218382
Adh6a	0.451254	0.218382
Zfand5	-0.630348	0.218382
Nol7	-0.813454	0.218446
Cmip	0.463914	0.218533
Strn3	0.890942	0.218742
Synj2bp	0.585465	0.219025
Lsm5	-2.59498	0.21922
Zfp459	1.03411	0.219239
Tle3	0.812363	0.219239
Iqgap2	-0.449906	0.219239
Cxcl9	-2.58008	0.219239
Ndufaf7	0.747101	0.219322
Slc25a28	-1.2123	0.219851
Ndufs2	-0.575095	0.220608
Adam9	1.58716	0.221062
2010107G12Rik	2.15698	0.221326
Gdpd2	1.04438	0.2215
Mrpl15	-0.84349	0.2215
Nop56	-1.52615	0.2215
Scoc	0.813979	0.221647
Eps8l2	0.542274	0.22174
Srf	-1.19992	0.22174
Sox9	-2.22528	0.221965
Arhgap42	1.07498	0.222034
Prkx	1.02087	0.222034
Tet3	-0.815606	0.222034
Shfm1	-0.695832	0.222412
Tff3	-2.44816	0.222412
Dnase1l1	1.49094	0.222677
Sct	-1.12453	0.222677
Slc47a1	1.57793	0.22335
Skap2	1.09952	0.223668
Cox8a	-0.401061	0.223668
Slmap	0.71603	0.224103
Fbxl3	0.627553	0.224103
Sod2	-0.761611	0.224302
Gbp4	3.23134	0.225406
Spg20	1.11986	0.225406
Tgoln2	0.895734	0.225406
Nsa2	-0.615624	0.225406
Hnrnpd	-0.817822	0.225406
Ypel5	0.834957	0.225888
Dnalc1	1.58293	0.226257
Rtkn	0.97718	0.226343
Tuba1b	-1.19005	0.226615
Gm7849	1.56683	0.227094
Gm16287	0.824861	0.227094
Snhg1	-2.17981	0.227094
Cmpk2	-0.986367	0.22711
Sh3d19	0.634865	0.227178
Ldha	-0.369869	0.227341
Glod5	-0.568594	0.227523
Sytl1	-2.98989	0.227636
Slc7a2	0.739959	0.228107
Serhl	-0.923694	0.228107
Prdx3	-0.847971	0.228238
Gsk3b	0.605119	0.228622
Psg18	3.30465	0.228772
Supt6	0.932903	0.228772
Deptor	-1.46334	0.228772
Hsph1	-1.73249	0.228772
Itpka	-2.12499	0.228772
Snord55	-3.50459	0.228772
Gadd45b	-1.16773	0.22901
Sphk2	0.66355	0.229024
Sqstm1	0.612681	0.229236
Apobec1	0.683191	0.229369
Kcnk5	0.778843	0.22961
Tab2	0.6484	0.229773
Lrrc41	1.2142	0.23057
Mgam	0.452158	0.231584
Tmem63a	-1.87189	0.231609
Sh3bp2	2.3734	0.231864
Gnptab	-2.10849	0.23193
Cct2	-0.719738	0.232174
Pklr	0.746272	0.232413
Macf1	1.07943	0.23302
S100a14	-2.14483	0.233486
Piga	1.47452	0.234091
Xpnpep2	-0.81668	0.234091
Hnrnpl	-0.678718	0.234397
Slc12a2	1.19785	0.234974
Nlrc4	0.649987	0.234974
Spata13	1.65813	0.235401
Mlf2	-0.548693	0.236285
Lpcat3	-0.497976	0.236788
Tars2	-1.70636	0.236788
Mfsd4	0.676309	0.236795
Cox6c	-0.418169	0.237269
Was	0.740682	0.238386
Nfe2l2	-0.485836	0.239473
Galm	0.610422	0.239605
Ppp1r11	0.874925	0.239615
1810058I24Rik	0.804846	0.240617
Ehhadh	0.743574	0.241625
Smim15	-0.771427	0.241796
Tmem258	-0.826614	0.242225
BC002163	-0.829969	0.242225
Mapk14	-1.07958	0.242225
Aamdc	-0.699119	0.242322
Mrpl28	-1.02254	0.242322
Reep4	-1.40498	0.242322
Tnfaip8l1	2.37017	0.242548
Sh3bgrl2	-1.37863	0.242738
Tmem246	0.964751	0.242819
Ugcg	0.592763	0.243099
Tjp1	-0.734082	0.243099
Thap7	-1.76258	0.243099
Defa5	2.75581	0.243301
Srsf3	-0.633718	0.243301
Nfxl1	-1.77698	0.243301
Acad12	3.18797	0.243383
Slc16a10	0.605363	0.244271
Nup54	-2.11205	0.244271
Gorasp1	-2.57629	0.244271
Rec8	1.29922	0.244824
Slc19a1	1.99289	0.245101
Maf	-0.524176	0.245101
Hibadh	-1.20429	0.245101
Ppm1h	0.888688	0.245673
Mettl2	0.659228	0.245673
Amn	-0.756059	0.245673
Fbxo9	-0.922405	0.245673
Nusap1	-3.58468	0.245673
Cenpe	-3.58468	0.245673
Opa3	0.771783	0.24605
Nckap5	1.25371	0.246052
Tuft1	0.774284	0.246052
Tmppe	0.670408	0.246052
Abhd14a	-2.85886	0.246052
Csf2ra	1.42836	0.246202
As3mt	-1.16847	0.246202
Map7d1	1.35355	0.246213
Mrpl38	1.12847	0.246213
Myzap	0.759962	0.246213
Tet2	-1.49051	0.246213
Emc9	-2.01471	0.246213
Hltf	0.743345	0.2464
Dhx33	3.22656	0.246491
Prdx4	-2.94839	0.246491
Camk2n1	-0.625061	0.246536
Proz	2.43409	0.246663
Retsat	0.937694	0.247306
Ftsj1	0.747301	0.247306
Tmco1	-0.694006	0.247758
Rassf7	-1.00865	0.247758
Muc2	-2.55002	0.247758
Naa50	-1.33693	0.247762
Csrnp1	1.31063	0.248756
Atp5l	-0.452782	0.248756
Trim46	3.33882	0.249346
Eif1ad	0.782062	0.249346
Eif6	0.471954	0.249346
Ifngr2	0.451537	0.249346
Shroom3	0.585832	0.249446
Mrpl43	-0.627428	0.250158
Nr5a2	-1.44196	0.250158
Pdcd5	-0.926213	0.250312
Usp14	-1.12947	0.250312
Eftud2	-1.51546	0.250408
Veph1	2.69782	0.250444
Cyth1	1.0169	0.250444
Litaf	0.70169	0.251217
Lmnb1	-2.95187	0.251217
Zdhhc18	1.52364	0.252037
Fam83g	0.993306	0.252602
Tmed3	-0.956188	0.253046
Zg16	-2.35348	0.253449
Ulk2	1.5849	0.253678
Kbtbd11	-0.872136	0.254482
Nav2	2.32689	0.25475
Rabggtb	-1.24017	0.25475
9430037G07Rik	1.28476	0.255041
Htra2	1.48839	0.255135
Maob	-0.807523	0.255135
Mrpl37	-1.30605	0.255135
Gm9992	1.97134	0.255475
Rhbdl2	1.07603	0.255948
Tapbpl	0.735817	0.255953
A330069E16Rik	1.10294	0.256188
Map4k4	0.708106	0.256188
Ccar1	-0.66855	0.256188
Adcy6	-0.79831	0.256188
Eprs	-0.831086	0.256188
Inpp5a	-1.02217	0.256188
Prpf31	1.42791	0.257605
Fcer2a	0.878674	0.257814
Sfpq	-0.702256	0.25793
Slc25a36	1.30144	0.25799
Mrpl13	-1.47192	0.25799
Park7	-0.823608	0.258115
Elmsan1	0.961888	0.259491
Zswim4	1.65113	0.260139
Fkbp2	-0.752948	0.260139
Timm17a	-0.931005	0.260341
Gtpbp2	0.846121	0.260495
Rpia	-1.14404	0.261124
Slc28a2	2.37663	0.261238
Lipg	-2.5916	0.26157
Tom1l2	0.825356	0.262838
Clybl	-1.61464	0.262838
Myh11	3.19113	0.263353
Heph	0.544453	0.263442
Gsta2	-0.889369	0.263627
Ppp1r9b	0.989216	0.263744
Gata4	0.731878	0.263744
Timm8b	-0.657432	0.263744
Zfp503	1.63054	0.264221
Pisd-ps3	0.66858	0.264244
Bcl3	0.667821	0.265026
Pllp	-1.66065	0.265026
Chmp2b	0.503481	0.265282
Defa22	1.94528	0.265288
Wipf3	1.16735	0.265987
Gm14851	1.92745	0.266404
Ptk6	-1.71052	0.267301
Ptprn2	-2.66571	0.267301
Mir22hg	0.642547	0.267431
E2f3	1.22479	0.267608
Gm7092	-0.747432	0.267608
Hmgn2	-1.14742	0.267608
Clca3	-2.43302	0.267608
Cyth2	0.834909	0.268075
Anapc2	0.834098	0.268075
Acadvl	-0.611159	0.268075
Dis3l	-2.5196	0.268434
Chek2	0.942216	0.269449
H2-Q2	0.885774	0.269449
Calr	-0.410547	0.269449
Slirp	-0.791329	0.269449
Nono	-0.960506	0.270031
A730098P11Rik	0.71588	0.270092
Khdrbs3	-2.87947	0.270092
Aktip	1.1014	0.271011
Tmem79	-1.24699	0.272355
Nudt5	0.816831	0.272732
Srsf1	-0.908196	0.272732
Hmgn1	-2.86389	0.272782
Syt11	0.731856	0.273079
Psmb11	0.716778	0.273079
Atp5j	-0.388372	0.273079
Cog1	-1.19014	0.273079
Nup88	-1.32066	0.273498
Defa-rs1	2.35215	0.273778
Acp5	-0.726073	0.273778
Ercc4	0.935717	0.273906
Smarca5	-0.690589	0.274489
Mrp63	-1.17856	0.274489
Mrpl52	-0.748519	0.274739
2010001M06Rik	-0.531953	0.274794
Atp6v1d	0.753348	0.27515
Orai2	1.78719	0.275223
Ggt6	-1.27994	0.275223
Osbpl7	-1.79567	0.277625
Cdv3	-0.728416	0.278096
Nxnl2	2.67841	0.2794
Gfer	1.11071	0.2794
Acat2	1.10572	0.2794
Cdk2ap2	0.666047	0.2794
Abcg2	-0.537483	0.2794
Mfsd6l	-1.61826	0.2794
Cystm1	0.821151	0.279637
Slc38a6	0.627005	0.280752
Galnt1	-0.502363	0.281196
Rab11a	0.527616	0.281256
Zfp932	-2.80463	0.281256
Zc3h7a	0.736897	0.281772
[truncated: 7,993 more rows]
