# Supplementary material for: Osteoprotegerin-dependent M cell self-regulation balances gut infection and immunity
Source: Nat Commun. 2020 Jan 13;11:234. doi: 10.1038/s41467-019-13883-y (PMC6957684; doi:10.1038/s41467-019-13883-y)
Supplement: Supplementary file 6 — Source Data [file 41467_2019_13883_MOESM6_ESM.xls]

## Sheet: Figure1a, g
Figure 1
c
	Mouse ID	VE	FAE
	1	0.858565	26.1729
	2	0.870551	24.4201
	3	1.10957	30.2738
	4	1.20581	24.9333
g
	Hours	Gp2			Opg			Spib
	Mouse ID	1	2	3	1	2	3	1	2	3
	0	1.01025	1.01218	0.977938	1.06138	1.02316	0.920846	1.03403	1.03403	0.935265
	6	2.39739	2.21508	1.93328	1.91567	1.86356	1.95161	1.4205	1.5314	1.42521
	12	1.47083	1.46587	1.52647	146.031	123.593	146.031	21.3202	22.0398	21.1164
	24	6.7955	11.4166	10.1417	1684.45	1851.93	1815.92	47.1978	45.4914	42.1575
	48	2436.86	2439.06	1779.35	29.2718	30.1874	31.5401	39.1215	53.3746	42.1492
	72	8098.69	8048.36	7336.52	139.78	257.556	178.3	33.6731	30.552	27.7691

## Sheet: Figure2b,c,e,f
Figure 2
b								c		Spib							Tnfaip2							Gp2							Marksl1
		WT Tnfaip2+	WT GP2+		Opg-/- Tnfaip2+	Opg-/- GP2+				WT_VE	WT_FAE		KO_VE	KO_FAE			WT_VE	WT_FAE		KO_VE	KO_FAE			WT_VE	WT_FAE		KO_VE	KO_FAE			WT_VE	WT_FAE		KO_VE	KO_FAE
	WT1	14.3511	8.86388	KO1	41.4953	27.1475			WT1	0.795536	168.897	KO1	0.76313	364.557		WT1	1.54489	29.192	KO1	0.52395	128.667		WT1	1.40444	10226.3	KO1	10.2674	53231.8		WT1	0.60815	4.60276	KO1	2.93325	8.83053
	WT2	16.5004	10.6337	KO2	57.6448	47.1842			WT2	0.702222	243.875	KO2	0.615572	249		WT2	3.06843	38.519	KO2	0.37566	128.667		WT2	2.62079	12765.8	KO2	7.67411	34877.3		WT2	0.507859	5.78573	KO2	2.03144	10.1436
	WT3	17.3366	12.0633	KO3	50.0973	44.4845			WT3	1.38511	134.364	KO3	1.09429	430.539		WT3	0.513167	28.1976	KO3	0.794159	123.426		WT3	0.41466	11993.8	KO3	15.1369	63743.9		WT3	1.8954	5.70608	KO3	1.4871	10.2142
	WT4	16.9173	10.8315	KO4	69.5946	36.1321			WT4	1.29235	138.141	KO4	1.18921	347.291		WT4	0.411083	36.6947	KO4	1.17895	100.95		WT4	0.655197	14562.8	KO4	12.3805	66913.1		WT4	1.70823	6.37533	KO4	1.80563	8.35419
				KO5	48.5498	32.5107
				KO6	54.2483	30.7343				Ccl9							Ccl20							Anxa5
				KO7	60.9716	45.9192				WT_VE	WT_FAE		KO_VE	KO_FAE			WT_VE	WT_FAE		KO_VE	KO_FAE			WT_VE	WT_FAE		KO_VE	KO_FAE
				KO8	60.6608	26.1947			WT1	1.07177	4.89056	KO1	1.79005	12.8171		WT1	5.08942	179.458	KO1	2.19999	457.459		WT1	0.984525	18.8632	KO1	1.99654	51.1797
				KO9	70.7057	28.7814			WT2	0.835088	6.49802	KO2	1.40444	12.5533		WT2	3.38112	220.938	KO2	1.55563	567.116		WT2	0.912249	21.6681	KO2	1.78695	70.3998
									WT3	1.11729	4.02782	KO3	0.97942	11.3924		WT3	0.239401	155.148	KO3	1.3449	532.818		WT3	1.12311	19.1265	KO3	0.788673	69.9135
									WT4	1	3.94493	KO4	0.959264	11.4716		WT4	0.242743	169.777	KO4	1.31722	438.824		WT4	0.991373	23.3848	KO4	0.593574	49.7802
e								f
		WT Tnfaip2+	WT GP2+		Opg-/- Tnfaip2+	Opg-/- GP2+				WT-PP		KO-PP		WT-CP		KO-CP
	WT5	21.6517	0.270107	KO10	23.4991	4.90279			WT1	0.00122804	KO1	0.000268111	WT6	5.66444e-05	KO6	0.000834541
	WT6	22.624	0.0593065	KO11	24.4693	6.25219			WT2	0.00115777	KO2	0.00120501	WT7	0.000103966	KO7	0.000634249
	WT7	19.0495	0.552517	KO12	29.6835	4.46799			WT3	0.000489596	KO3	0.00114737	WT8	0	KO8	0.000146424
	WT8	16.0024	0.133516	KO13	29.2329	5.51811			WT4	0.00143862	KO4	0.00105541	WT9	0	KO9	0.00214823
				KO14	34.8265	1.43705			WT5	0.000628957	KO5	0.000736377	WT10	0.000188005	KO10	0.00037525
				KO15	44.4175	14.0653							WT11	0.000119674	KO11	0.000726501
													WT12	0	KO12	0.00105563

## Sheet: Figure3b
Fig. 3b Image Cytometry data : each numerical value represents the mean of fluorescent intensity in the region of interest.
	Peyer's Patch Background signal			Peyer's Patch M cells			Cecal Patch Background signal			Cecal Patch M cells
	OPG	SpiB		OPG	Spib		OPG	SpiB		OPG	SpiB
	44.029	37.52		36.43	70.977		32.687	33.127		184.556	71.926
	47.737	40.541		41	72.276		39.59	33.037		157.212	82.663
	55.556	38.865		40.113	69.991		34.731	31.754		215.523	73.369
	44.992	40.203		91.325	115.892		43.455	31.993		134.394	84.416
	37.346	35.301		101.96	87.375		39.672	32.821		27.52	70
	42.256	37.271		87.915	79.96		33.313	31.418		127.395	72.273
	36.774	33.474		69.918	67.762		40.246	32.619		27.266	76.386
	35.474	32.12		72.417	64.471		34.53	33.978		150.162	53.687
	35.88	31.173		109.561	81.471		31.91	33.075		101.993	46.875
	35.895	31.248		47.24	89.264		46.933	34.627		144.444	37.019
	44.586	32.947		41.418	51.629		54.246	35.478		166.13	54.282
	45.271	32.556		84.66	70.984		35.03	37.612		23.628	87.669
	34.586	24.729		108.717	71.487		31.948	34.679		115.448	30.325
	32.549	30.632		176.024	51.9		33.157	33.94		104.347	66.41
	33.504	31.992		120.785	49.892		29.679	31.366		123.92	62.653
	32.955	31.18		123.683	54.541		25.134	27.373		191.137	96.412
	34.609	31.383		113.134	48.508		30.724	31.873		179.607	37.917
	37.203	31.474		85.469	60.58		33.716	33.067		224.629	32.27
	39.173	31.857		137.743	50.246		32.709	32.142		107.842	73.272
	46.383	30.09		41.308	49.513		33.269	32.485		154.599	85.458
	30.797	30.248		38.038	50.509		35.851	32.44		48.053	169.756
	29.85	30.692		95.045	43.345		29.299	31.187		63.263	100.484
	29.466	30.692		103.42	51.415		31.963	34.948		77.586	90.836
	26.09	27.744		83.562	45.92		17.261	26.739		128.103	42.151
	30.895	30.459		120.253	44.387		32.328	24.396		105.672	86.19
	26.774	28.744		106.282	51.086		33.761	29.201		90.058	42.891
	26.586	28.023		132.189	57.069		29.627	29.463		62.91	44.285
	28.947	30.376		94.292	59.343		29.739	30		91.755	100.098
	29.489	29.564		110.445	64.891		32.396	29.209		223.986	82.362
	27.038	27.91		135.018	47.185		31.47	28.657		106.884	86.811
	23.88	27.211		132.333	46.518		34.157	28.455		235.486	32.627
	24.789	26.436		35.458	57.867		39.41	30.425		32.154	52.059
	26.218	28.346		58.679	62.781		32.493	31.112		33.593	72.347
	24.904	26.795		70.06	63.2		30.664	28.813		103.543	114.775
	21.08	24.036		39.107	74.92		35.888	33		111.582	43.038
	23.161	30.062		24.578	59.761		66.955	28.575		38.103	91.179
	25.062	28.429		62.608	58.199		91.396	31.806		50.172	98.333
	26.571	29.009		67.715	60.43		32.052	31.015		35.728	86.722
	22.339	26.366		101.425	100.902		32.493	29.925		41.337	105.156
	24.054	27.741		70.056	77.852		31.403	35.231		45.167	123.75
	23.705	27.5		81.361	72.308		29.582	36.187		91.829	121.638
	22.036	27.83		27.596	53.494		29.246	33.254		189.239	39.744
	22.625	28.411		29.954	60.554		30.552	33.075		40.364	82.261
	22.616	30.321		32.821	58.786		28.843	33.843		203.004	46.086
	22.143	30.196		32.125	60.88		30.478	30.59		73.919	90.014
	21.107	28.5		73.083	52.106		30.791	30.627		101.9	104.038
	21.616	29.562		65.099	75.264		31.022	31.799		94.79	81.958
	19.402	27.839		99.53	51.806		34.709	32.537		29.032	126.828
	20.625	29.545		90.326	64.288		35.358	34.53		34.491	98
	20.33	28.893		103.708	66.036		34.47	35.149		41.377	113.429
	19.643	29.429		60.422	61.298		33.672	31.03		46.877	107.592
	21.045	29.464		84.587	54.966		32.03	32.813		115.135	93.385
	19.036	29.536		104.935	58.963		33.351	31.687		128.156	121.931
	18.277	28.875		103.041	62.117		35.097	32.463		149.527	150.321
	20.393	32.42		111.639	58.042		32.366	32.321		135.949	137.859
	21.009	30.598		129.072	48.473		31.47	29.276		43.83	144.967
	21.009	29.741		126.556	48.018		34.172	30.866		68.91	138.233
	19.482	30.759		91.837	54.309		32.679	28.291		85.512	137.049
	21.384	29.268		64.419	47.863		29.06	32.149		43.861	129.771
	20.839	29.696		98.074	41.138		32.351	29.336		50.469	73.531
	21.196	28.902		87.845	54.28		28.47	26.761		64.348	133.95
	21.509	33.768		81.753	35.452		33.791	30.47		59.353	92.017
	21.179	32.518		51.489	43.431		30.672	31.082		58.185	84.603
	22.116	33.652		75.148	38.873		28.06	31.791		52.772	102.919
	22.446	27.446		84.88	52.494		33.007	33.127		58.504	117.904
	21.652	26.821		136.599	44.964		29.388	29.552		75.825	118.799
	20.366	26.491		94.106	46.894		32.828	31.664		54.89	129.618
	22.482	29.545		126.833	70.744		30.672	34.142		23.653	101.903
	20.991	27.804		58.118	41.725		32.358	31.149		34.99	123.088
	20.812	29.545		61.047	51.505		27.179	29.455		59.399	136.478
	20.741	26.268		130.55	44.056		26.649	27.172		137.391	130.917
	20.009	26.473		105.566	53.102		31.515	33.769		75.683	127.488
	21.188	25.625		32.62	42.65		28.478	31.478		64.459	113.869
	21.17	26.804		85.057	45.767		26.015	32.455		52.874	128.943
	20.562	23.839		77.469	39.171		42.194	33.963		91.349	114.57
	20.214	23.839		88.173	48.12		32.06	31.045		123.881	85.425
	22.179	26.188		66.825	58.406		29.754	28.664		39.104	151.474
	21.304	24.625		97.931	71.823		30.299	31.597		109.658	105.59
	25	27.839		85.374	61.571		28.433	29.687		86.862	97.299
	25.062	27.446		60.213	62.438		28.343	29.612		35.85	92.236
	26.411	27.732		78.808	71.33		26.388	29.239		23.902	68.49
	23.161	25.277		67.682	63.053		28.007	29.239		19.862	86.455
	22.67	26.759		103.656	64.402		33.119	29.418		24.541	99.466
	23.196	27.134		109.159	71.879		30.843	27.866		34.687	102
	23.946	27.304		63.427	72.902		28.933	30.403		77.994	88.982
	22.071	28.518		128.548	59.524		30.903	34.209		54.514	100.819
	24.098	29.857		65.638	54.92		29.261	33.269		109.515	88.026
	22.5	28.991		60.257	55.469		36.955	31.119		92.628	92.884
	24.929	31.42		60.776	77.381		34.627	31.201		117.347	98.858
	22.973	28.58		92.811	81.694		31.53	38.642		64.648	54.756
	24.188	31.768		48.992	60.218		32.746	33.455		17.758	60.142
	23.946	30.446		100.732	68.474		34.5	32.03		43.973	83.946
	24.232	31.312		76.733	77.511		32.97	34.373		52.052	61.708
	24.75	30.357		55.547	68.547		39.806	31.149		53.317	77.398
	24.804	30.286		57.375	61.755		32.933	32.291		54.654	79.18
	25.071	28.955		81.363	68.588		35.112	31.552		84.106	69.951
	25.339	29.875		64.032	64.048		31.366	31.261		40.787	92.333
	27.223	30.804		91.637	69.412		28.91	30.612		45.742	115.694
	24.402	31.562		48.11	73.597		28.299	28.022		58.309	140.963
	25.062	30.929		78.326	84.657		25.336	29.381		110.89	77.422
	23.295	27.625		40.389	57.364		26.433	33.597		97.353	164.551
	25.027	31.134		29.95	52.755		32.746	28.104		87.652	89.179
	24.241	32.527		102.743	58.95		25.194	28.866		166.99	107.702
	26.598	32.098		88.034	61.498		24.754	31.127		111.738	133.062
	30.464	35.491		92.723	60.409		29.007	30.993		82.986	133.279
	29.571	31.848		108.317	49.539		27.463	32.94		36.942	150.343
	27.75	31.464		80.78	42.576		33.918	33.731		94.007	107.43
	27.848	30.339		112.968	47.424		24.097	29.978		90.95	115.344
	28.241	32.929		87.616	60.721		20.784	25.119		46.579	70.284
	29.116	33.348		86.673	45.276		44.179	32.142		53.342	78.407
	25.777	30.732		96.154	45.915		29.851	32.052		43.17	84.537
	24.098	29.714		74.09	41.899		29.687	32.993		51.149	103.781
	25.804	30.482		149.106	49.22		35.94	32.455		98.025	124.28
	26.161	29.723		101.926	46.506		35.119	31.336		57.815	116.49
	24.205	29.33		56.38	39.553		35.47	32.455		33.757	57.32
	27.705	28.393		78	48.971		39.261	37.537		36.945	175.468
	24.741	29.241		104.771	32.233		39.41	32.127		65.553	81.732
	31.152	31.589		35.83	46.122		34.515	33.41		25.286	85.622
	29.902	30.196		140.413	49.188		31.224	31.41		49.509	77.319
	27.607	29.295		62.259	45.265		24.119	29.687		39.406	139.608
	30.625	33.312		87.47	46.554		28.448	32.933		66.5	99.465
	30.464	30.777		88.957	43.891		44.507	38.507		108.402	121.772
	33.679	31.036		43.5	50.127		33.269	31.97		79.651	148.725
	30.964	30.759		62.149	39.821		38.642	33.328		27.19	135.949
	31.679	29.42		91.382	52.303		36.41	31.149		56.579	100.592
	31.42	30.071		52.605	42.569		37.187	30.463		54.421	92.276
	27.67	27.393		29.515	47.94		34.672	31.806		69.045	93.252
	30.634	28.062		36.657	40.817		32.545	31.478		26.756	86.74
	37.223	30.116		60.902	83.454		35.575	30.351		95.897	100.439
	37.473	31.518		83.51	83.632		33.664	31.993		74.641	98.048
	36.286	39.973		39.862	81.4		31.172	30.276		102.024	149.96
	38.304	36.08		37.827	65.723		32.306	31.925		51.207	155.272
	41.661	37.357		74.044	63.944		32.015	28.97		65.556	69.739
	44.58	34.366		74.876	61.704		30.396	30.231		49.535	106.515
	37.964	36.554		42.181	75.067		29.41	30.948		47.938	58.628
	35.286	35.045		102.493	61.698		26.127	27.239		32.366	128.22
	29.705	30.58		70.825	55.672		28.224	29.119		23.768	76.202
	35.857	32.268		113.058	59.188		28.201	28.366		49.127	76.944
	33.634	32.955		77.966	48.551		23.948	27.724		97.301	105.671
	33.321	29.116		77.219	61.204		23.47	27.03		137.026	141.709
	32.946	32.438		54.765	89.669		24.724	24.515		62.914	123.151
	31.982	28.83		77.269	84.443		25.201	28.276		50.289	108.959
	30.732	29.286		83.204	64.84		22.366	26.5		76.242	102.22
	31.714	30.152		91.252	92.321		28.134	36.261		46.924	107.962
	34.92	31.054		91.869	63.007		29.522	32.254		66.508	82.638
	32.08	29.277		95.554	70.878		28.963	30.552		182.308	117.383
	31.179	28.214		83.111	59.942		31.112	35.03		32.017	88.925
	36.321	37.598		76.722	53.043		32.47	37.306		74.543	90.463
	34.411	33.688		58.406	64.826		42.597	28.254		22.83	94.509
	30.179	33.205		77.948	71.898		27.052	28.269		45.596	130.053
	29.973	30.589		79.562	49.288		27.403	30.925		406.037	67.092
	30.062	28.777		92.512	49.19		41.933	35.858		113.126	68.059
	29.973	30.268		77.033	56.533		25.134	29.485		268.735	104.755
	29.893	30.821		74.74	50.245		28.985	29.687		60.736	129.868
	30.964	30.589		91.731	57.222		27.948	32.022		475.093	75.349
	30.634	28.875		48.523	51.622		31.313	32.336		116.952	103.166
	32.732	32.571		82.75	40.395		33.627	31.799		94.803	114.669
	32.196	30.768		81.48	55.231		33.657	32.343		85.976	125.37
	27.938	28.402		47.547	46.925		35.575	33.239		49.043	62.356
	33.08	30.964		62.185	44.323		32.866	32.261		184.099	25.046
	32.464	30.795		91.006	49.646		34.567	32.231		102.489	102.576
	32.312	28.696		106.383	47.643		42.784	35.739		118.047	88.868
	31.857	30.429		129.788	54.668		34.933	34.575		293.47	62.43
	49.42	32.107		128.788	60.123		29.91	30.403		73.807	70.888
	31.571	27.688		103.732	40.581		25.396	27.075		73.242	59.971
	31.991	29.348		64.211	49.131		27.209	32.052		22.283	80.69
	37.473	31.188		96.052	63.393		31	36.187		27.964	73.355
	32.759	30.866		83.263	61.124		34.097	32.948		92.716	153.851
	31.946	30.321		89.163	52.092		32.672	33.209		71.697	129.855
	29.08	30.179		104.952	49.277		31.649	30.179		140.17	62.957
	31.768	30.42		92.561	46.244		33.507	31.806		122.142	125.726
	33.589	32.062		95.026	43.277		31.642	31.873		80.093	98.724
	32.705	32.634		70.214	39.219		32.149	31.082		126.331	102.984
	34.42	31.536		95.83	39.325		32.507	35.963		100.463	66.603
	31.259	34.116		97.181	48.496		28.41	37.179		33.617	69.801
	26.83	29.268		99.817	48.337		34.627	33.134		96.454	106.22
	32.188	34.268		112.493	46.583		36.007	32.015		237.925	40.646
	31.652	31.25		79.417	40.773		34.015	30.582		53.994	68.943
	39.223	36.732		99.803	48.694		32.022	33.843		77.672	83.388
	32.571	34.732		61.992	40.138		31.022	33.851		60.101	57.208
	31.741	38.902		57.395	41.878		30.873	34.679		178.3	93.818
	34.393	36.821		102.523	45.732		32.41	35.604		112.791	33.203
	28.75	37.089		67.202	52.691		37.985	28.052		187.958	33.786
	27.286	33.821		46.533	53.855		50.873	27.567		63.427	51.683
	24.509	31.759		109.66	61.835		49.201	33.59		229.103	53.949
	30.348	36.705		87.622	56.602		27.925	33.119		177.717	49.813
	28.625	30.312		99.76	57.781		40.291	27.082		142.991	26.713
	29.902	35.375		49.961	52.857		73.142	35.328		295.087	37.835
	26.268	36.045		75.274	50.351		32.291	35.448		74.194	26.625
	31.795	40.527		81.683	46.257		35.448	38.388		126.878	68.592
	28.92	33.938		73.95	41.68		31.373	34.269		101.898	62.898
	31.786	39.545		73.827	43.7		28.291	30.522		350.292	31.292
	31.446	36.741		51.724	39.171		22.336	29.59		210.103	58.897
	33.75	35.58		76.054	47.554		31.582	35.187		122.743	84.549
	28.25	36.661		68.215	35.261		28.127	33.037		246.344	49.847
	25.884	32.321		113.766	44.77		31.216	32.41		248.515	41.722
	26.161	31.259		55.858	46.442		34.03	36.754		110.135	47.425
	24.964	32.839		116.317	40.343		32.664	36		122.63	63.212
	25.304	31.214		71.138	40.232		30.679	34.53		104.364	91.972
	25.661	30.5		106.349	36.966		29.336	33.545		115.342	88.241
	26.134	33.312		144.894	41.576		31.037	33.358		47.236	75.146
	24.42	32.982		148.548	41.795		39	32.657		138.767	47.986
	25.232	33.196		89.112	40.05		31.94	35.313		123.558	72.594
	25.196	34.839		55.844	37.609		34	35.948		92.38	51.702
	25.991	32.455		69.741	37.364		35.119	33.381		93.284	52.941
	23.536	32.536		57.552	39.318		31.254	36.634		179.141	30.723
	23.839	29.152		74.463	53.309		32.41	36.03		108.547	83.514
	31.491	30.67		77.253	49.213		33.104	31.209		36.043	78.75
	42.009	43.911		47.57	47.297		34.724	33.291		89.944	73.944
	34.455	37.598		58.358	47.769		34.716	32.321		120.087	89.355
	36.366	37.607		44.197	47.154		30.433	31.291		138.136	53.538
	31	30.58		58.202	46.939		35.672	35.119		172.46	39.401
	29.027	30.232		81.845	41.481		34.664	33.351		92.197	110.934
	34.348	39.571		52.086	51.809		34.963	30.925		107.528	50.77
	36.438	34.955		31.747	40.365		35.448	32.44		118.902	59.803
	34.955	32.152		50.508	57.665		37.343	31.291		61.054	67.185
	33.482	35.018		119.613	42.958		38.082	31.478		77.872	106.385
	41.786	34.554		61.874	54.313		32.067	33.485		19.638	68.11
	36	36.571		91.065	43.118		31.53	31.164		78.409	53.596
	29.08	31.562		51.436	47.913		35.037	32.657		95.511	103.444
	32.17	32.036		64.884	36.781		34.604	34.119		127.514	65.243
	32.125	30.08		40.248	36.985		31.425	34.754		109.62	82.358
	32.812	30.777		86.286	56.202		30.246	33.291		78.281	92.49
	32.25	30.991		82.856	60.362		33.425	31.933		176.698	53.366
	29.241	27.125		103.773	63.347		31.716	31.784		134.704	86.556
	28	27.018		77.168	41.382		35.03	26.933		18.836	64.869
	29.5	27.321		114.884	61.698		40.821	31.127		75.684	40.237
	31.009	31.455		66.577	53.549		25.739	32.045		32.504	80.207
	34.589	31.009		40.123	41.994		32.672	34.485		123.142	74.893
	28.08	30.196		35.967	46.014		28.881	32.716		120.536	49.179
	31.241	31.429		87.038	50.611		29.53	32.612		178.108	52.915
	28.562	32.518		95.86	80.603		29.067	33.993		26.551	123.169
	28.83	30.714		121.551	83.214		28.791	27.709		37.468	149.367
	32.991	29.955		96.512	89.622		25.925	29.821		24.214	97.679
	30.964	30.652		129.182	58.042		29.127	34.828		21.75	53.58
	30.062	31.688		62.351	91.877		29.112	32.194		34.892	119.961
	28.67	31.741		43.407	71.769		16.246	13.216		58.54	77.025
	27.536	28.955		53.412	84.948		27.239	31.045		19.301	60.447
	28.875	29.893		46.892	66.144		38.321	37.769		177	89.893
	29.83	25.589		33.554	69.813		39.455	35.261		69.748	79.73
	29.5	28.348		55.047	86		32.201	39.254		76.464	111.64
	28.688	29.589		91.429	63.32		35.164	33.657		111.333	121.308
	28.875	35.188		123.431	73.961		27.694	30.463		125.396	109.045
	27.616	28.866		124.598	79		27.746	34.03		28.926	130.037
	31.759	30.92		137.987	69.119		26.657	36.373		116.826	25.14
	33.446	33.455		37.168	67.872		26.425	34.373		26.377	126.091
	27.179	28.759		93.303	79.282		31.515	32.754		42.542	77.887
	28.196	28.955		73.17	83.947		29.701	32.731		97.178	66.618
	28.562	26.893		50.689	90.571		33.343	33.896		154.948	41.943
	31.955	31.598		42.736	96.031		36.373	33.157		143.917	59.409
	35.232	26.571		67.863	78.634		32.933	31.448		128.743	58.811
	34.223	24.455		73.335	64.68		44.955	34.373		59.791	59.391
	41.902	38.777		42.884	87.19		31.366	30.612		87.474	107.217
	36.938	32.598		41.048	64.938		36.328	34.306		106.678	41.743
	43	28.312		102.692	67.231		30.739	30.873		178.022	65.658
	47.357	31.857		92.518	52.381		28.597	31.963		46.312	101.096
	36.982	32.643		112.568	57.808		35.806	34.201		23.705	77.393
	52.321	40.705		75.335	59.313		28.06	30.664		94.18	50.513
	54.509	33.196		92.656	48.696		39.687	31.985		50.152	76.187
	40.795	33.946		80.995	51.706		35.343	34.873		67.47	113.61
	37.25	34.554		126.297	51.724		33.709	32.381		94.523	93.495
	37.188	33.464		66.905	58.296		29.925	35.515		64.524	160.008
	36.705	33.348		83.337	50.418		27.291	29.142		71.852	134.29
	40.17	35.223		59.93	42.121		29.963	29.567		38.08	135.284
	33.893	32.214		131.196	48.824		29.075	30.373		28.39	100.312
	45.384	31.946		70.832	43.847		26.91	27.022		36.702	95.007
	42.009	32.098		31.119	49.44		30.306	30.948		192.847	70.521
	35.982	30.911		69.696	42.554		30.463	31.575		88.293	64.061
	53.679	37.214		101.829	51.98		26.784	30.791		228.647	38.968
	41.062	39.786		125.659	49.111		29.067	32.112		148.54	43.827
	43.705	35.062		142.347	46.413		27.53	30.955		158.086	46.291
	43.777	29.723		139.942	71.253		33.246	31.06		61.966	108.613
	43.009	30.938		105.014	47.434		31.776	34.037		116.792	50.552
	47.277	30.839		72.086	38.624		38.739	38.112		117.787	84.626
	44.741	33.804		88.244	45.769		25.53	30.142		35.705	104.61
	40.455	31.598		109.848	50.127		27.142	32.224		88.194	78.213
	39.973	38.205		101.831	45.884		28.604	29.284		209.552	57.224
	39.821	32.089		74.792	39.58		30.963	28.493		28.789	73.32
	29.768	29.652		54.556	51.855		28.687	31.366		35.726	59.822
	43.804	30.411		92.57	50.744		30.507	31.59		289.452	104.213
	31.83	31.411		91.968	49.016		27.106	31.691		93.858	95.386
	42.446	31.786		69.476	47.85		29.082	31.366		126.158	39.176
	40.062	39.071		64.98	43.405		26.403	29.127		126.031	44.821
	23.714	25.58		73.825	46.611		32.56	33.037		47.227	75.515
	31.741	30.384		67.43	40.281		25.545	33.425		249.644	57.956
	39.795	38.33		103.368	43.112		28.679	33.224		122.412	38.02
	23.241	24.616		109.362	50.6		25.425	29.604		160.069	58.39
	32.964	18.232		120.362	45.948		26.642	28.903		220.304	66.812
	29.875	21.464		121.28	46.066		29.784	31.403		74.585	75.415
	25.964	28.679		113.798	47.554		28.284	32.403		76.117	96.731
	20.42	19.134		161.719	45.734		32.418	32.269		110.803	81.816
	27.759	22.205		144.013	57.517		29.903	36.328		55.359	91.172
	19.884	21.473		80.38	51.42		36.507	29.425		44.784	92.622
	31.429	16.946		118.009	42.626		54.284	34.567		34.49	123.125
	23.089	27.723		140.668	43.55		32.813	33.239		40.508	124.984
	21.625	23.759		109.385	40.399		34.045	35.776		101.26	99.552
	33.946	23.018		99.631	43.225		35.157	31.694		34.595	102.333
	24.83	22.705		114.653	41.88		34.731	31.776		38.671	134.212
	24.205	19.893		89.951	39.586		34.776	33.03		42.848	94.667
	31.384	27.125		25.524	41.931		43.507	35.53		59.57	99.291
	30.536	32.027		73.536	41.86		33.94	34.09		104.768	93.746
	28.696	29.268		78.291	49.588		28.5	33.903		33.072	120.969
	35.205	31.679		30.446	52.149		25.209	32.761		70.972	132.743
	33.402	28.884		52.026	42.671		28.149	36.396		61.065	98.033
	25.938	28.759		52.297	68.259		29.896	33.463		36.66	129.18
	28.357	28.768		45.286	62.371		31.045	31.231		82.902	103.804
	29.17	32.875		69.945	82.835		26.463	36.731		95.385	119.615
	23.616	18.982		71.19	60.839		30.694	34.373		25.892	136
	23.732	26.768		101.633	66.033		34.194	33.836		29.453	123.969
	34.241	35.812		63.238	47.724		34.455	33.06		27.89	116.119
	35.795	34.723		70.456	48.047		34.231	32.963		23.162	103.766
	36.295	38.214		41.711	60.828		35.843	33.761		25.246	121.279
	37.491	38.875		64.215	49.47		32.843	34.597		58.476	118.657
	31.848	34.625		64.194	57.852		33.955	33.918		55.365	73.776
	36.312	35.098		92.266	41.763		30.97	32.194		47.64	93.882
	37.25	35.196		129.321	49.467		37.358	32.485		99.384	147.055
	29.982	33.089		83.213	43.498		34.418	30.261		120.55	109.028
	30.902	35.438		103.714	40.595		36.739	34.478		117.411	103.183
	32.411	33.973		46.71	41.441		35.157	33.366		24.966	54.975
	32.455	34.429		98.352	43.227		33.545	31.552		45.395	100.94
	30.973	37.857		95.34	41.521		36.56	32.761		31.967	84.38
	33.607	37.848		146.049	51.708		33.299	34.567		29.722	95.342
	32.83	38.929		109.266	41.593		34.709	35.433		34.843	103.935
	31.268	37.759		53.29	39.228		37.657	32.634		67.498	81.785
	30.92	40.545		77.035	45.983		35.41	31.903		62.956	103.778
	39.973	36.786		128.151	49.151		36.157	33.015		33.05	114.593
	39.25	33.339		82.252	40.93		35.224	32.47		61.956	111.465
	21.679	30.946		63.406	52.682		35.149	35.851		49.523	127.761
	20.911	26.232		38.519	37.661		33.963	34.172		57.744	85.238
	17	21.429		56.112	48.467		31.993	34.336		50.143	146.28
	39.304	39.643		77.667	46.67		31.888	34.627		82.316	125.226
	36.116	33.857		71.871	56.077		34.91	35.649		77.449	132.273
	20.232	29.83		52.898	66.825		37.955	34.47		77.157	189.453
	21.143	28.464		44.279	47.27		33.806	39.321		43.234	101.393
	20.393	25.848		73.973	53.301		29.291	33.194		52.7	88.12
	20.25	29.795		63.101	75.562		31.769	35.993		77.866	104.696
	20.741	31.946		44.657	61.524		33.672	36.701		30.189	100.322
	20.955	36.179		110.104	58.948		34.903	32.582		21.039	83.578
	29.625	39.482		117.742	37.624		30.5	29.612		74.801	110.483
	33.929	44.518		37.305	51.382		34.664	33.784		80.215	132.437
	25.455	45.036		52.052	62.229		31.299	34.336		45.7	143.682
	23.83	33.643		90.84	58.941		33.112	30.507		147.431	69.725
	23.357	36.839		116.488	66.006		33.366	32.187		104.624	49.227
	20.196	31.866		87.339	63.787		27.679	32.843		269.831	29.059
	19.464	33.018		77.435	52.273		30.813	32.045		26.628	116.744
	21.759	35		70.596	58.109		28.328	29.731		127.043	99.269
	21.679	32.777		49.634	50.606		30.41	31.881		249.517	67.966
	20.598	32.58		52.255	59.643		26.948	33.284		32.604	144.612
	22.071	33.027		61.581	114.933		28.216	32.261		20.542	97.333
	25.518	39.143		54.088	74.66		32.888	36.09		18.972	49.86
	28.857	43.661		158.73	71.489		33.866	36.231		19.073	51.917
	20.991	30.759		96.627	97.294		30.507	32.754		17.759	65.222
	21.241	32.5		80.735	77.716		30.963	35.963		17.518	54.2
	23.08	38.625		81.955	62.992		36.59	33.567		17.637	39.265
	21.598	34.045		77.943	63.836		35.59	33.09		23.536	76.536
	22.143	32.25		71.515	50.965		31.321	28.119		47.631	127.828
	21.893	30.616		97.814	49.14		33.007	29.978		37.13	126.878
	22.062	33.911		94.528	59.77		32.53	34.075		94.072	138.18
	27.518	28.554		110.033	65.672		33.09	32.754		124.279	107.649
	21.098	30.67		184.935	74.729		68.44	47.425		185.153	169.396
	24.759	28.991		150.489	39.816		31.463	36.522		45.853	114.088
	39.83	27.554		135.94	54.555		40.627	40.358		170.311	100.537
	45.955	30.411		147.721	54.544		35.455	32.582		116.44	26.9
	24.929	23.205		130.319	49.835		39.291	28.567		98.85	56.83
	23.241	28.188		154.046	52.06		40.664	29.187		46.809	72.45
	25.33	32.393		98.762	52.853		38.03	29.037		149.005	52.245
	56.67	32.509		76.893	59.193		33.873	33.478		94.28	111.122
	23.946	35.786		37.734	50.543		35.925	31.022		93.255	97.752
	20.366	31.938		88.236	57.461		42.843	28.754		99.179	128.341
	19.688	30.973		106.281	54.902		38.373	28.821		100.913	121.923
	22.214	35.027		131.031	50.276		43.955	28.567		48.178	74.872
	22.625	35.277		161.039	74.104		35.933	36.396		35.607	133.348
	22.759	33.134		131.143	52.069		44.493	29.045		31.385	127.385
	24.125	36.527		42.279	69.206		37.918	30.127		128.721	76.679
	25.295	36.911		53.815	79.815		39.642	30.231		48.952	100.119
	23.545	36.223		50.805	65.052		105.754	32.552		28.763	146.753
	23.179	35.812		54.515	75.604		56.41	30.821		69.805	138.523
	23.955	40.402		43.781	80.368		36.448	30.724		32.925	143.56
	23.027	39.018		39.017	67.529		38.269	27.858		40.55	112.214
	22.08	37.411		31.02	58.97		33.164	27.575		138.436	63.436
	24.25	38.929		36.659	74.691		38.425	28.634		62.617	106.874
	23.589	38.214		42.682	67.745		62.336	36.097		25.786	109.295
	23.643	37.973		50.637	89.077		36.694	32.925		117.462	113.342
	28	37.17		46.352	72.758		36.672	33.91		120.785	104.06
	23.027	36.134		36.315	56.985		53.806	32.358		75.813	151.652
	22.741	35.688		63.754	92.224		37.955	30.701		49.322	93.797
	23.196	39.33		112.376	78.815		44.418	30.254		87.841	100.82
	20.839	38.58		74.665	63.835		35.179	30.112		119.61	139.723
	31.018	29.705		93.649	61.862		38.507	32.679		85.069	93.085
	28.688	27.375		126.348	66.876		47.388	30.821		96.016	169.325
	29.875	28.705		74.8	56.723		33.91	27.052		52.124	165.567
	28.152	28.455		127.316	72.402		42.194	30.94		79.551	112.407
	31.366	31.25		88.812	84.853		35.619	27.709		55.518	116.08
	38.277	27.018		106.329	90.329		31.97	29.119		56.413	137.857
	35.964	25.598		37.606	52.037		31.769	29.112		64.853	85.152
	30.652	29.732		114.02	47.53		32.276	27.836		37.316	123.589
	40.071	27.875		98.543	53.011		34.687	28.799		32.904	109.152
	35.286	31.473		111.271	57.222		36.784	29.515		32.617	104.744
	27.366	29.25		34.235	53.387		36.231	29.41		89.818	68.204
	34.545	26.696		89.333	57.497		44.515	29.328		90.861	39.375
	27.884	28.616		141.917	63.215		34.664	27.306		60.881	83.392
	27.839	28.973		193.675	59.789		39.127	28.149		80.564	119.064
	28.107	32.062		101.279	76.256		40.03	28.119		24.572	77.476
	24.679	27.223		39.117	62.405		38.709	28.179		20.771	63.012
	25.607	29.562		53.657	63.41		142.224	33.948		21.972	80.937
	25.438	29.955		114.402	62.07		38.507	33.933		28.484	99.79
	28.277	28.848		128.662	43.838		34.597	32.918		39.673	60.196
	27.893	33.527		103.188	73.066		32.418	31.858		89.09	91.109
	32.464	29.339		90.514	51.243		40.701	31.209		61.336	73.12
	29.357	29.411		88.056	46.038		36.127	33.813		25.173	79.567
	32.152	29.527		130.158	66.426		33.299	31.142		113.896	85.104
	38.884	27.152		93.636	45.896		33.157	27.067		79.942	57.125
	45.277	36.625		83.076	54.427		36.06	27.701		77.945	107.957
	45.955	37.804		117.429	50.246		36.06	27.261		108.905	108.899
	35.625	31.527		33.78	57.799		39.306	29.784		163.608	92.419
	40.527	35.679		81.559	51.012		40.067	34.254		247.445	105.641
	43.545	31.08		112.178	48.575		35.896	31.216		51.619	115.431
	41.509	31.062		95.924	54.427		44.769	31.351		91.576	97.568
	39.545	34.821		96.582	63.048		95.179	32.418		129.618	94.649
	39.821	36.062		144.502	51.21		41.015	34.455		100.778	103.873
	34.491	35.518		94.642	51.27		39.179	30.276		62.641	158.876
	48.429	33.179		82.188	61.477		38.254	31.963		64.985	135.22
	51.455	31.804		97.427	52.767		40.396	33.067		79.684	83.433
	36.545	31.893		87.938	66.329		38.679	32.179		44.086	131.25
	43.268	40.009		150.296	74.536		44.545	31		43.883	89.694
	46.42	31.955		54.905	77.196		36.306	31.597		31.797	100.602
	40.866	37.911		74.384	71.648		34.09	34.724		45.176	78.462
	43.232	42.268		51.476	85.694		38.216	32.44		45.529	100.319
	36.071	32.214		55.607	67.504		37.963	31.903		91.726	130.712
	36.036	30.955		106.261	51.735		45.007	32.403		43.86	100.465
	31.589	31.259		48.262	98.03		58.746	35.716		108.098	125.345
	24.598	29.107		30.663	56.272		36.373	33.007		45.662	73.669
	35.777	36.107		41.864	65.772		34.761	30.485		105.714	104.247
	28.08	31.339		42.042	70.758		36.679	32.784		129.374	103.374
	28.143	30.652		51.403	69.95		35.321	32.455		55.519	107.97
	28.071	32.714		109.699	70.497		36.403	31.724		38.721	78.262
	29.223	31.58		60.994	96.335		32.828	31.858		67.469	55.46
	29.911	33.036		46.956	65.971		34.963	36.545		44.106	177.46
	31.357	30.482		73.951	91.636		33.321	36.388		68.74	136.719
	25.268	29.08		38.864	52.839		30.478	33.328		30.282	114.855
	26.75	29.696		43.051	75.883		30.828	32.851		27.323	74.734
	35.955	30.688		53.185	57.008		31.067	33.515		55.255	96.327
	26.491	31.25		89.541	68.389		31.604	32.776		55.991	92.618
	26.045	29.518		61.904	74.873		35.097	33.321		51.987	99.232
	33.982	31.589		64.768	61.336		31.582	31.821		62.53	100.458
	27.027	30.268		76.137	63.396		29.396	34.47		108.211	134.556
	25.089	25.902		56.043	57.202		31.396	34.112		120.7	135.145
	27.598	29.741		72.528	66.874		24.425	31.881		102.434	124.408
	29.009	30.902		99.705	75.984		30.776	32.552		84.837	186.015
	27.018	30.036		48.722	53.25		36.888	37.866		32.713	70.66
	28.054	29.83		44.489	61.309		40.201	32.306		28.827	84.718
	26.375	29.625		44.27	67.99		37.037	32.306		39.084	122.467
	26.518	31.071		37.383	79.833		66.731	33.985		60.232	123.642
	28.062	31.67		64.452	84.963		34.851	32.888		81.673	57.385
	25.812	28.768		40.93	87.465		32.321	32.918		42.987	111.897
	27.875	29.339		58.529	82.659		41.09	27.485		45.5	137
	28.5	31.482		101.807	78.545		36.291	30.687		50.388	135.767
	25.938	27.375		59.163	83.807		43.425	35.746		59.553	141.01
	29.027	31.036		31.393	81.991		38.448	31.224		48.633	154.714
	26.143	28.223		37.186	88.746		39.604	28.933		49.381	112.492
	28.446	31.661		60.75	70.692		39	29.09		297.249	109.873
	26.402	30.723		103.733	76.59		40.082	30.918		118.847	100.048
	30.348	34.893		38.389	77.252		41.813	34.657		59.271	72.256
	26.714	31.473		38.912	75.01		32.313	24.455		71.444	111.756
	29.286	36.214		53.489	69.079		38.276	29.672		84.165	107.791
	40.188	31.527		31.659	62.951		42.052	27.582		94.189	124.758
	23.161	28.339		57.573	55.952		35.59	29.291		40.008	179.153
	25.321	29.955		28.013	59.342		31.336	26.269		60.419	74.838
	24.661	31.33		44.078	55.471		38.366	28.56		115.406	108.743
	24.938	27.786		59.794	73.546		33.687	38.91		104.964	129.791
	29.67	29.009		28.766	53.414		54.075	36.813		63.595	91.44
	24.438	28.429		42.415	70.462		30.09	34.478		41.395	86.727
	23.893	25.946		99.584	48.767		32.694	29.97		121.628	44.441
	25.054	28.625		105.597	53.384		33.791	31.522		52.324	95.007
	25.455	27.464		88.07	49.393		31.254	34.149		64.963	103.652
	26.402	26.616		77.044	52.248		80.881	41.881		53.855	129.453
	24.938	28.67		38.228	48.934		33.366	33.239		159.865	53.395
	27.402	29.366		37.178	51.956		45.627	34.343		89.832	77.731
	26.036	32.679		95.205	64.411		38.53	35.955		90.296	58.713
	26.795	32.643		113.11	63.734		32.09	35.209		148.698	76.888
	24.679	32.223		68.191	51.266		31.186	25.32		81.396	75.754
	27.661	30.545		106.047	55.359		23.742	25.629		37.378	115.756
	27.482	32.759		135.946	59.477		21.577	28.742		47.627	111.16
	26.5	33.973		67.743	50.034		21.66	25.598		51.218	110.605
	35.821	36.661		154.101	56.794		18.629	23.371		116.133	74.785
	27.08	36.089		75.302	58.029		24.052	33.155		48.93	115.296
	30.321	36.741		64.904	53.536		27.144	31.959		50.387	82.124
	23.455	31.036		49.929	66.735		22.186	22.062		70.646	103
	29.179	34.188		37.6	46.454		19.546	24.021		98.387	53.75
	33.062	34.759		86.719	47.189		20.227	29.619		35.988	78.185
	28.339	37.08		87.254	70.051		19.258	26.67		64.487	57.247
	27.312	33.732		121.816	160.633		20.66	27.299		42.464	71.464
	29.75	35.446		137.481	98.519		22.567	26.381		134.375	53.547
	31.509	40.473		152.143	83.992		23.144	26.918		211.227	63.712
	25.705	31.455		66.228	59.759		20.031	22.546		97.36	43.199
	30.723	34.339		63.058	49.52		15.474	23.423		123.467	37.215
	29.5	35.232		75.171	78		17.938	24.876		56.331	65.151
	27.777	29.277		202.617	68.805		22.268	25.423		49.256	59.738
	26.08	29.839		141.896	59.664		16.216	22.371		108.819	59.258
	26.723	30.161		152.14	72.326		18.938	24.763		122.601	81.419
	29.607	37.009		84.261	73.772		19.423	23.866		85.497	73.609
	41.232	36.946		206.119	66.345		22.443	27.144		81.763	100.351
	24.616	36.438		156.057	119.981		21.588	22.938		77.515	56.123
	20.661	29.438		84.794	64.304		19.237	26.072		79.889	80.538
	42.848	33.893		98.446	90.315		19.485	25.918		34.939	55.01
	24.482	30.554		107.523	63.423		19.608	24.206		112.85	58.533
	26.429	30.634		102.993	64.447		22.165	30.577		54.33	112.853
	24.732	34.571		180.506	73.198		19.371	25.381		399.753	77.981
	25.67	34.991		47.172	79.19		19.062	23.526		172.351	76.86
	20.384	33.893		84.016	101.902		20.392	25.464		74	181.307
	16.071	24.286		217.143	98.8		20.433	28.598		94.126	83.546
	19.116	25.438		95.449	73.362		17.01	24.876		57.168	136.695
	25.188	27.616		138.662	96.632		17.381	23.515		84.692	94.438
	23.348	25		157.078	93.243		31.701	22.072		214.152	63.186
	24.125	25.223		123.986	74.486		19.052	23.021		65.988	74.719
	26.205	28.607		98.314	82.486		18.34	24.979		176.868	72.886
	39.143	32.518		163.339	92.554		18.804	23.773		44.161	58.839
	41.67	39.598		122.667	72.381		20.32	25.371		42.387	111.504
	28.259	36.125		117.721	56.843		19.619	25.103		27.291	76.089
	25.893	33.25		101.943	51.993		16.206	29.402		104.203	86.469
	25.92	33.973		78.746	51.951		16.103	23.68		113.375	101.086
	25.295	33.545		81.7	80.433		16.258	27.742		97.306	94.951
	24.723	30.321		96.015	57.333		15.866	21.722		111.197	81.578
	34.455	33.964		107.011	67.72		14.67	23.959		188.735	79.411
	34.473	36.482		79.716	73.386		16.031	23.567		181.531	74.199
	27.661	28.036		71.472	90.278		16.907	25.031		170.023	80.283
	35.58	35.518		59.135	56.865		14.814	21.32		98.561	92.324
	36.964	37.964		94.763	67.374		13.536	19.536		42.767	75.699
	37.08	36.223		64.773	88.699		13.103	20.175		170.802	104.878
	25.554	28.58		73.555	70.027		13.876	20.278		88	83.331
	30.75	33.196		42.206	58.458		14.093	20.763		167.224	59.801
	25.571	28.304		51.441	61.131		15.495	22.474		117.702	93.173
	27.259	31.009		77.541	89.867		20.247	22.619		128.118	92.264
	27.045	30.116		128.218	116.833		20.649	23.546		229.752	56.835
	26.357	29.268		60.17	69.76		14.969	23		69.504	111.543
	29.884	31.571		78.308	95.369		15.155	22.876		48.583	136.729
	25.616	24.938		113.803	73.712		14.526	19.134		112.52	125.838
	29.223	31.438		85.43	72.587		14.567	22.546		53.084	189.432
	30.232	31.589		74.165	58.907		15.546	19.412		41.489	116.519
	31.705	30.045		83.273	90.156		14.526	19.299		162.866	181.513
	27.643	29.705		87.893	60.618		17.34	23.072		77.754	155.138
	36.339	31.795		153.939	61.204		17.381	21.371		66.634	106.686
	35.42	31.973		167.492	66.398		17.052	21.485		176.647	150.769
	33.25	25.089		129.21	49.689		19.021	25.289		84.948	158.221
	30.196	27.83		163.523	68.963		19.196	30.031		71.03	129.64
	36.616	32.446		114.552	51.24		18.464	35.206		32.177	92.669
	39.17	35.054		141.198	62.817		18.639	33.763		130.234	194.34
	43.741	36.866		89.179	67.06		18.124	32.34		64.772	100.911
	32.795	32.438		107.531	60.827		15.876	19.454		35.404	121.298
	34.661	31.714		69.551	62.671		15.371	20.639		69.373	140.059
	39.75	37.688		72.209	62.198		19.34	20.402		31.032	116.111
	32.616	32.071		93.38	66.944		17.206	24.155		73.917	179.409
	34.018	31.607		104.393	56.664		19.072	22.856		103.605	129.288
	30.062	27.804		86.436	53.923		20.918	23.918		69.256	124
	24.759	28.848		187.69	77.81		18.588	21.918		130.547	248.6
	24.812	26.83		84.962	72.911		13.454	21.01		51.71	147.35
	25.179	27.607		103.516	52.752		17.845	22.258		41.171	135.364
	26.107	26.25		116.222	56.989		17.495	24.464		34.338	121.221
	24.679	27.634		74.8	53.606		19.082	23.247		24.839	158.742
	21.705	23.491		138.216	64.663		19.01	29.515		27.333	138.455
	25.464	26.991		85.5	64.155		18.639	25.113		39.629	159.124
	23.911	25.5		104.668	63.245		26.804	24.68		49.759	159.053
	26.259	35.955		114.672	53.915		20.505	22.402		118.538	174.442
	25.982	33.304		124.982	72.564		21.052	25.041		114.816	92.605
	25.304	31.634		115.814	83.535		22.773	23.278		99.301	97.431
	25.393	33.527		111.376	62.321		29.268	34.309		68.037	96
	26.911	32.312		79.763	55.278		17.515	21.918		55.481	87.726
	25.473	31.732		96.135	59.752		18.392	23.68		29.894	101.482
	26.786	32.357		138.328	63.262		15.784	21.299		56.699	102.23
	22.741	30.884		158.788	109.731		17.907	21.959		65.553	79.044
	24.982	30.991		136.538	83.366		20.381	23.979		83.558	72.024
	24.545	35.018		148.862	57.213		26.567	30.485		42.055	150.047
	25.188	33.357		63.064	65.183		16.825	21.567		39.044	109.647
	23.554	33.25		124.579	65.316		22.443	22.66		70.844	45.828
	23.679	35.821		36.496	58.017		25.577	27.124		99.692	133.346
	29.92	51.179		147.299	51.897		22.804	24.66		74.221	90.35
	23.616	36.866		152.525	53.099		23.784	23.515		154.62	211.826
	24.018	39.634		99.966	63.345		19.918	24.381		131.837	103.173
	25.982	39.393		96.246	57.317		17.474	24.608		75.804	95.091
	33.095	31.424		121.165	94.11		16.031	24.216		57.824	156.98
	32	29.273		130.49	69.275		17.278	26.598		71.304	124.188
	28.87	28.429		69.362	64.936		20.237	32		90.734	97.019
	27.552	28.429		87.626	73.522		19.866	24.371		84.691	158.835
	29.344	28.701		148.164	66.027		19.237	28.227		71.16	173.9
	32.558	27.968		96.923	69.292		22.454	25.588		116.98	136.029
	32.39	30.539		145.983	61.845		23.052	24.948		71.712	123.359
	36.243	35.738		124.311	93.951		23.216	24.371		104.48	77.98
	54.505	30.869		104.054	69.757		29.103	24.124		97.614	102.727
	37.196	32.664		64.719	62.035		22.526	22.866		75.837	115.663
	36.654	33.673		125.604	109.719		23.742	23.557		62.01	129.26
	33.86	31.411		128.603	48.888		20.753	25.237		76.393	85.154
	37.262	31.579		134.762	57.685		18.289	26.072		64.81	106.421
	45.748	36.056		105.479	62.231		17.557	22.794		90.562	103.24
	41.047	33.673		122.95	68.376		21.062	29.711		49.28	155.384
	38.009	35.019		91.018	55.312		16.351	22.608		103.055	93.083
	44.093	34.57		40.135	54.955		20.062	25.134		84	123.988
	44.178	34.897		102	61.808		17.68	22.258		133.684	124.066
	47.103	30.121		116.958	103.453		22.227	30.639		53.208	102.436
	37.047	32.103		78.153	75.508		18.134	27.938		44.19	139.845
	51.869	30.86		168.471	66.281		28.732	29.371		46.636	101.72
	27.234	30.252		190.551	57.513		23.464	26.113		68	115.53
	26.776	28.477		40.982	74.273		20.711	27.103		63.561	95.367
	22.093	30.15		139.224	76.706		19.629	23.32		55.676	142.775
	24.523	31.271		71.011	60.611		17.732	25.175		161.184	69.034
	22.196	30.785		43.213	68.653		17.557	23.165		221.826	91.689
	23.794	26.86		54.893	75.357		18.01	22.175		141.431	102.267
	28.729	24.645		64.479	84.268		19.485	28.99		173.791	61.863
	27.299	29.542		78.832	72.097		20.577	26.557		74.633	42.922
	35.514	34.14		98.438	70.219		17.515	25.814		94.205	66.235
	24.925	33.822		52.894	69.153		17.082	26.01		134.576	67.139
	30.215	33.654		59.635	99.083		21.907	25.433		44.473	52.667
	35.168	37.43		99.534	106.685		21.588	25.082		108.088	44.576
	31.935	38.935		94.871	66.174		18.722	25.196		101.618	83.084
	41.972	39.981		81.754	77.627		23.876	25.99		133.693	57.425
	35.364	41.29		53.122	77.115		21.062	22.113		67.095	75.361
	30.542	37.991		44.219	73.763		19.835	28.402		83.03	88.02
	28.925	33.421		34.545	67.809		27.598	24.99		212.983	48.085
	33.617	38.86		109.602	68.419		27.938	24.505		96.099	71.264
	33.664	39.346		51.541	54.885		22.062	28.381		113.087	43.73
	31.421	33.15		66.089	63.054		18.454	24.67		43.778	76.472
	26.776	30.252		62.992	64.64		22.227	24.515		66.088	72.928
	29.486	35.682		24.759	51.472		23.464	36.062		89.171	78.57
	20.85	26.374		40.904	63.298		19.227	27.041		200.308	115.263
	31.065	36.794		42.508	85.54		17.464	24		85.031	54.276
	32.729	33.271		104.591	104.841		19.742	29.794		147.229	62.15
	41.822	35.832		69.683	103.3		20.237	32.567		88.831	103.123
	27.607	30.458		65.118	60.684		20.588	27.072		53.174	99.372
	32.86	30.383		49.299	63.582		21.052	24.629		49.503	80.198
	53.449	35.43		55.91	68.244		17.474	23.103		41.573	72.463
	28.019	28.178		78.594	75.875		18.443	24.969		66.758	62.938
	26.738	29.121		122.108	99.59		18.99	25.34		52.915	183.745
	29.813	31.355		147.403	101.667		23.918	28.567		102.909	173.697
	44.72	31.449		139.658	92.248		19.907	27.299		45.894	149.989
	32.598	36.234		127.17	98.736		16.526	24.196		106.797	119.027
	34.776	36.879		71.182	60.764		16.021	24.732		44.165	101.814
	31.692	31.458		153.561	68.541		18.402	23.794		137.046	111.913
	32.477	30.925		87.771	56.371		22.175	24.649		185.019	95.865
	37.159	31.486		102.301	78.024		19.072	27.144		89.047	182.142
	38.589	29.458		114.169	70		19.237	22.464		70.504	95.661
	30.514	28.355		58.63	114.981		18.485	24.144		110.311	152.142
	41.533	30.972		58.982	70.018		17.68	26.495		83.984	107.664
	54.084	37.168		105.291	111.674		20.701	24.773		99.486	96.107
	43.85	35.159		51.391	89.435		21.237	23.742		79.488	164.561
	43.626	39.271		55.429	91.886		15.804	22.567		38.816	114
	36.804	35.953		36.292	69.908		17.711	24.072		68.789	176.615
	32.495	32.065		78.98	122.9		17.526	25.67		36.565	142
	34.579	26.589		115.71	81.645		18.299	25.918		71.891	168.655
	31.785	31.262		52.257	68.371		15.598	26.412		51.44	188.987
	34.178	31.607		25.561	77.719		20.443	23.619		65.617	134.449
	40.791	28.57		54.305	52.381		15.835	24.113		42.36	177.742
	31.065	26.258		62.845	84.69		16.165	22.577		86.776	157.25
	28.282	29.911		68.167	84.375		17.216	24.546		68.544	104.359
	42.21	31.419		177.73	113.286		17.33	22.392		85.364	101.465
	28.919	29.153		64.848	90.485		24.567	25.144		29.307	89.093
	27.347	28.323		91.835	81.241		18.515	25.041		100.943	127.013
	28.484	29.024		105.95	91.56		16.33	25.351		142.624	134.573
	26.645	27.363		140.721	86.756		21.454	25.485		59.313	140
	26.161	26.694		95.615	90.431		20.876	27.454		79.242	121.727
	26.903	28.097		220.769	104.577		22.464	29.258		101.96	127.876
	26.798	27.75		166.174	84.116		22.206	30.969		96.715	123.285
	30.637	30.919		43.871	74.194		18.557	27.196		49.443	156.67
	30.411	30.71		152.303	76.145		21.567	25.536		54.5	108.7
	30.435	32.815		123.595	94.27		18.526	22.742		44.789	147.4
	38.008	31.468		126.258	73.215		19.093	24.979		40.411	117.9
	31.71	32.323		63.056	86.722		19.299	28.258		50.455	115.432
	31.274	30.661		33.541	64.082		22.866	27.598		101	91.423
	30.952	30.758		77	77.602		21.67	26.557		31.717	73.667
	25.508	25.992		92.546	63.588		16.598	22.526		38.387	91.893
	30.75	27.847		97.987	92.169		27.938	24.216		31.789	69.323
	31.782	30.75		46.607	78.508		19.33	25.536		65.244	118.378
	31.806	28.29		47.086	60.469		18.381	22.526		57.028	88.132
	34.081	28.065		35.02	87.451		17.557	25.515		146.654	79.167
	31.008	28.46		70.293	66.086		17.464	24.412		176.996	75.476
	29.903	27.282		30.024	57.146		16.495	22.99		157.414	99.938
	35.097	30.073		71.132	74.566		14.804	22.134		138.863	82.27
	34.96	27.613		47.271	84.983		17.072	26.639		61.102	106.739
	29.532	29.411		65.16	67.481		16.835	26.247		159.744	109.598
	31.984	30.548		91.982	77.761		16.423	24.041		96.913	111.809
	35.153	32.75		73.382	47.394		15.103	23.01		63.107	90.307
	37.105	36.742		134.164	69.909		17.577	24.825		68.649	211.039
	32.403	31.911		59.64	73.837		23.103	22.402		140.037	155.738
	50.855	36.694		58.723	56.878		16.979	23.99		239.211	195.137
	30.702	29.871		64.636	57.364		16.351	23.351		79.753	101.987
	29.435	30.815		70.114	68.105		16.608	22.969		71.653	137.284
	30.46	30.145		83.314	52.35		22.928	25.165		100.875	73.759
	30.532	27.645		48.988	76.488		18.01	25.856		80.25	102.375
	27.024	28.379		117	67.905		19.278	24.536		172.865	79.759
	28.815	29.718		97.178	61.667		20.237	30.918		34.059	69.569
	30.185	29.831		108.743	55.571		22.278	22.021		38.741	109.444
	34.363	34.258		119.81	72.548		18.299	24.969		42.03	157.791
	29.04	31.363		106.033	60.074		16.814	25.928		38.486	141.986
	27.831	28.831		82.234	51.056		21.216	27.918		66.775	182.717
	31.806	28.839		61.082	55.6		20.639	24.732		35	121.415
	29.621	27.879		37.08	38.08		33.495	21.082		79.915	87.887
	28.532	29.435		59.239	73.448		17.289	25.66		100.735	121.702
	27.161	29.137		40.414	65.086		19.021	26.175		155.261	113.582
	27.258	28.468		56.857	77.893		17.598	25.485		110.241	84.618
	39.202	28.29		35.714	77.982		19.206	27.021		51.333	121.373
	26.758	30.637		76.391	65.543		22.66	28.742		72.367	93.327
	28.29	33.145		60.087	56.612		16	20.804		26.899	86.403
	25.347	28.677		28.969	64.312		21.124	29.072		37.949	130.268
	23.113	26.903		63.755	71.038		18.021	24.866		49.571	80.488
	23.734	29.839		53.275	88.67		23.093	26.32		38.226	74.214
	25.25	28.895		46.87	86.537		18.155	16.041		21.163	265.048
	27.492	29.508		25.857	77.743		9.433	11.68		38.407	151.037
	26.556	25		91.793	75.561		30.887	24.856		37.097	120.107
	25.476	29.927		95.673	61.055		26.773	28.021		122.908	93.244
	27.944	30.548		29.762	69.524		25.814	34.536		28.974	170.718
	31.911	30.016		56.479	73.31		27.567	26.227		72.863	176.784
	23.702	29.387		167.933	89.833		23.186	24.629		44.517	126.955
	22.734	27.919		98.203	72.835		25.99	25.392		31.122	89.796
	23.097	28.589		105.26	79.026		29.68	26.103		36	100.333
	26.371	29.202		169.371	89.8		30.814	25.711		25.69	89.833
	24.524	28.863		78.479	75.239		23.629	28.66		70.823	116.177
	31	25.516		70.852	84.741		28.99	26.124		29.405	87.608
	31.573	26.315		27.733	80.8		29.701	27.196		29	107.224
	25.234	28.589		80.653	84.184		29.227	27.557		24.493	102.387
	25.968	26.927		91.015	63.262		24.309	26.639		22.852	128.869
	26.129	28.855		200.594	52.094		34.113	26.742		42.439	103.244
	24.96	28.016		133.348	71.348		25.588	25.619		33.28	98.671
	26.96	25.927		115.576	86.661		31.247	25.773		32.075	137.032
	26.476	24.823		282.188	83.438		24.454	27.433		28.068	116.437
	26.452	26.621		135.2	78.5		25.928	26.918		25.69	105.155
	25.992	28.726		96.206	69.029		25.546	26.866		31.147	105.632
	25.605	28.073		65.592	80.132		24.32	27.629		83.363	91.21
	24.258	27.855		70.145	64.548		34.082	32.268		31.406	102.478
	31.387	35.218		82.27	55.397		23.577	25.722		44.421	85.379
	25.605	33.323		73.873	64.255		26.856	27.186		50.913	110.011
	31.935	33.637		54.155	55.268		24.165	30.134		186.194	78.282
	24.25	28.855		51.58	83.6		35.247	35.33		77.4	141.177
	25.677	30.581		53.977	58.605		25.845	27.598		68.952	81.297
	24.194	27.097		35.727	59		25.753	25.206		117.661	80.144
	22.274	27.024		46.971	56.486		26.32	26.567		72.114	122.093
	23.008	27.444		28.462	60.038		22.711	29.062		45.555	106.311
	21.839	28.202		32.327	65.135		24.866	26.237		41.391	81.449
	18.645	26.984		62.221	59.183		17.474	26.546		34.229	98.762
	18.887	27.089		81.108	74.215		22.546	26.742		39.875	94.557
	21.145	27.202		103.471	62		21.031	21.979		135.361	38.414
	19.411	28.347		101.071	67.047		21.144	24.722		129.846	50.5
	20.589	27.944		115.412	74.912		49.381	41.237		87.797	47.902
	20.081	29.452		112.27	68.495		21.33	24.155		91.404	49.466
	19.363	25.524		74.385	68.754		23.124	24.052		109.064	42.89
	19.282	29.524		90.961	66.013		20.866	25.144		56.043	82.536
	19.476	30.29		76.896	62.188		28.856	36.742		66.73	100.01
	19.492	27.758		81.869	68.857		17.526	30		94.772	93.745
	18.839	27.968		129.091	78.473		25.392	37.113		110.616	94.534
	19.976	32.024		126.887	73.83		25.639	32.433		86.417	119.771
	18.694	28.903		140.932	75.864		23.845	45.175		51.969	92.679
	20.823	31.371		115.069	66.408		23.247	31.175		43.872	71.145
	21.79	38.492		78.827	74.567		21.144	25.711		46.717	125.5
	26.242	37.798		94.962	63.874		26.309	26.619		68.312	152.521
	19.718	33.145		170.348	78.202		18.629	23.402		119.384	177.949
	19.46	34.379		79.806	62.892		20.577	26.598		75.964	93.536
	20.726	35.831		123.461	63.766		22.01	22.546		67.417	131.456
	20.468	30.629		115.681	85.812		23.361	27.093		110.995	97.476
	23.605	38.452		99.267	73.989		20.969	24.938		96.19	64.928
	29.605	35.331		107.561	100.621		25.165	24.34		51.035	133.376
	22.734	30.669		112.206	98.159		21.67	27.845		53.519	130.942
	22.661	37.161		55.342	76.123		25.216	26.443		55.129	167.552
	24.129	34.315		44.488	121.721		26.773	26.381		34.952	112.514
	23.161	42.25		61.138	90.569		30.856	24.99		57.849	146.189
	19.839	30.992		59.311	100.338		26.454	23.814		147.177	134.192
	21.597	35.25		41.549	69.686		21.845	27.052		156.248	97.698
	20.306	33.492		90.958	81.708		26.907	25.711		103.098	95.89
	20.298	35.911		69.598	56.961		20.227	25.887		72.361	120.376
	21.169	34.621		97.12	67.157		16.113	26.835		65.937	119.526
	21.355	34.677		152.564	69.069		27.186	26.577		37.226	96.86
	21.145	30.75		30.468	76.797		18.68	34.577		59.701	101.269
	21.621	32.444		149.588	93.275		22.082	27.072		66.882	67.924
	20.468	34.847		80.093	61.667		26.196	25.443		70.383	83.309
	20.468	34.694		157.032	70.742		27.629	27.33		76.897	98.626
	20.919	32.331		98.213	114.596		33.433	25.278		120.074	72.114
	17.847	26.694		58.587	75.016		26.062	24.948		95.867	104.647
	24.726	32.363		38.413	65.891		25.124	27.639		87.368	118.657
	23.879	37.29		90.036	81		22.938	25.649		60.87	97.985
	20.121	30.726		79.721	96.803		24.753	28.206		82.927	111.082
	20.395	28.573		36.378	72.608		21.423	22.577		47.312	125.646
	20.992	32.782		52.324	57.412		22.515	24.67		91.522	107.72
	22.976	39.532		109.113	65.226		20	22.948		35.821	87.313
	23.734	33.242		96.172	63.844		20.649	25.639		75.796	81.754
	21.452	32.056		68.258	69.112		24.258	27.897		57.698	72.442
	22.298	38.04		82.725	83.143		29.227	24.928		429.315	72.676
	21.29	30.887		70.736	81.908		31.546	24.01		228.773	59.096
	22.331	30.032		61.217	54.096		23.103	24		279.9	54.939
	20.153	28.653		31.481	49.046		23.433	25.072		122.022	60.92
	27.661	28.242		86.523	61.606		20.299	22.711		69.816	44.651
	21.065	28.871		42.061	49.803		23.567	22.629		279.145	66.632
	21.226	27.379		77.242	74.212		21.351	26.649		166.313	44.228
	20.685	28.96		43.512	46.902		27.474	28.99		174.766	57.127
	20.194	26.871		51.342	63.803		24.289	26.969		107.426	68.519
	27.21	29.048		34.455	55.394		30.299	23.526		64.518	50.94
	21.298	32.476		43.914	58.222		24.361	24.639		151.198	55.622
	22.952	32.435		67.847	60.452		33.557	21.722		84.631	44.244
	22.185	31.952		63.024	62.369		24.247	25.103		153.117	56.449
	21.556	28.742		87.708	58.387		23.887	26.773		113.33	32.348
	21.685	31.984		25.192	74.538		38.093	33.619		157.987	53.493
	21.016	29.056		136.186	68.663		29.247	29.804		91.107	52.313
	26.25	28.347		141.017	55.898		18.866	23.309		117.801	72.528
	22.065	32.298		27.07	63.509		22.134	23.134		87.728	63.348
	22.258	28.331		113.737	68.287		20.814	25.196		67.84	61.72
	31.976	30.734		77.48	69.2		18.66	24.474		75.098	59.317
	21.903	25.895		26.031	59.844		21.134	26.557		104.619	63.589
	58.347	42.847		109.667	81.013		23.918	25.371		119.655	59.275
	21.258	25.04		54.891	73.079		28.289	40.299		129.52	69.659
	24.685	26.742		95.151	73.849		20.887	28.907		178.775	74.511
	32.621	30.347		121.902	80.803		19.969	22.619		81.684	75.513
	24.234	32.065		62.264	68.655		16.814	21.763		156.547	57.845
	21.048	29.669		158.783	115.2		22.392	24.629		84.42	60.309
	24.919	32.218		68.34	84.27		22.856	23.649		44.273	50.994
	24.79	32.605		34.376	78.729		32.464	29.959		91.8	43
	22.274	30.919		77.581	89.446		23.711	23.567		81.959	63.728
	21.879	31.742		98.576	54.444		22.485	23.371		45.52	56.378
	21.105	29.677		56.18	80.459		20.938	22.062		45.52	56.378
	19.944	28.508		40.21	60.081		21.649	24.804		105.535	50.991
	23.032	34.806		33.707	103.227		22.701	24.619		210.893	47.26
	22.597	37.105		123.268	75.897		18.536	22.474		190.087	58.645
	22.097	34.823		123.051	65		22.897	26.299		142.961	69.516
	24.298	34.145		105.756	55.585		22.588	25.67		164.262	62.198
	21.016	33.056		94.639	112.911		24.732	25.433		244.481	70.85
	23.71	36.403		83.5	80.195		23.062	24.412		113.595	61.091
	22.04	33.476		74.127	88.272		24.918	22.052		121.898	66.452
	22.153	35.855		93.366	53.848		27.371	24.649		87.736	104.286
	32.492	40.097		93.366	53.848		27.124	25.598		140.009	65.694
	24.694	37.048		106.056	56.195		28.959	24.093		73.313	72.015
	23.177	34.79		80.057	63.872		23.619	22.021		157.727	82.606
	23.282	33.468		80.057	63.872		16.536	22.32		122.814	81.409
	23.694	35.444		102.127	59.012		29.299	35.722		70.674	92.299
	24.444	34.468		75.132	79.896		25.01	24.392		78.635	49.221
	25.548	37.395		65.76	66.388		24.608	24.433		84.2	77.37
	26.105	42.71		86.602	47.489		20.598	24.474		157.372	91.25
	25.96	33.435		69.264	51.02		20.32	25.804		146.841	94.029
	22.315	32.242		86.477	53.548		20.165	23.649		94.584	102.393
	38.508	33.758		73.796	55.072		21.247	23.784		116.561	86.982
	25.202	33.621		57.559	47.107		23.082	21.732		131.218	67.233
	25.669	33.879		79.925	50.313		20.979	24.031		167.755	67.507
	25.218	33.637		57.261	70.717		22.856	27.897		138.287	53.775
	23.379	30.669		89.608	75.415		25.443	24.134		141.843	65.676
	24.089	35.073		80.29	73.295		23.474	22.278		148.16	57.967
	27.847	35.129		87.735	57.923		28.784	24.691		133.586	72.123
	27.685	34.976		81.533	84.958		21.629	22.546		128.129	70.906
	20.919	28.629		127.803	84.98		18.206	22.299		135.845	83.289
	24.532	31.911		72.476	60.135		22.979	23.052		159.594	83.074
	26.71	33.073		61.267	83.98		24.072	25.722		179.449	85.701
	28.532	31.589		73.704	85.233		24.619	25.969		238.509	66.39
	22.194	28.113		75.489	63.702		24.062	26.701		159.239	115.56
	24.798	32.605		39.172	103.859		23.536	27.887		329.845	77.382
	26.452	35.177		31.314	96.01		44.464	32.825		105.36	80.128
	25.105	33.468		76.659	75.994		37.856	32.258		168.757	93.282
	26.097	31.734		116.795	104.312		26.536	28.505		216.754	72.184
	26.073	30.339		60.329	154.329		36.557	28.67		102.705	82.782
	24.113	31.129		53.54	103.212		28.577	32.423		241.047	75.485
	27.306	34.96		58.32	111.5		22.361	25.299		179.534	73.379
	23.847	30.661		81.054	108.704		20.392	25.381		210.26	77.671
	26.403	34.29		75.533	85.658		8.505	13.134		253.992	70.985
	27.669	33.605		65.836	85.133		17.412	21.856		231.411	62.224
	23.621	26.21		63.935	51.258		16.784	24.577		181.961	54.474
	27.29	27.508		62.306	129.549		20.526	24.299		69.463	56.684
	36.847	31.613		61.721	140.021		18.175	23.175		95.778	62.783
	32.863	29.46		69.205	119.608		21.948	22.536		164.382	64.272
	38.185	32.323		84.389	149.424		21.124	24.557		96.486	73.789
	28.71	29.065		60.656	160.344		20.32	23.34		96.801	96.369
	29.661	28.024		55.467	131.072		16.608	17.907		80.771	44.412
	34.363	28.065		66.601	137.601		22.041	23.897		98.319	35.319
	26.548	32.218		54.238	115.581		21.948	25.268		30.545	46.636
	27.379	29.952		43.462	109.233		22.072	23.32		25.267	48.944
	32.419	29.218		28.588	97.412		23.866	23.505		176.19	66.561
	35	30.677		73.879	85.739		21.753	23.649		167.342	58.553
	42.831	33.121		51.17	99.964		18.144	19.526		272.289	54.074
	41.798	39.347		51.009	124.624		17.866	26.938		160.542	52.491
	41.266	38.806		49.641	111.726		16.031	22.959		359.304	61.42
	34.548	28.597		81.77	122.681		23.278	22.825		110.213	69.87
	41.742	30.427		50.812	127.792		15.948	21.722		214.273	61.96
	38.266	34.766		73.708	128.772		24.979	25.99		198.749	74.407
	38.847	34.46		52.532	119.773		17	23.619		87.495	48.634
	45.831	38.718		94.61	80.645		16.722	22.753		191.034	58.751
	48.718	32.097		59.196	91.333		17.175	25.845		194.959	43.081
	40.073	36.419		27.667	64.303		16.588	26.412		289.899	64.084
	46.161	29		44.052	81.49		16.01	23.701		309.285	56.289
	44.339	31.476		65.695	83.369		20.928	26.33		245.293	62.24
	47.363	32.976		82.087	128.825		20.897	30.753		433.336	47.633
	45.508	41.677		76.881	128.159		20.443	25.763		252.096	50.346
	61.847	40.79		42.842	149.219		19.753	26.041		159.221	46.153
	39.048	34		80.298	105.005		18.464	21.526		192.654	68.695
	38.226	33.202		69.793	97.565		16.969	23.969		254.511	72.388
	50.016	33.226		98.618	87.221		17.742	26.216		205.884	68.597
	30.919	23.371		75.64	94.127		19.443	25.103		191.627	69.189
	33.056	30.589		84.192	90.098		27.32	25.041		147.58	78.358
	34.992	31.218		95.563	75.279		18.598	26.959		157.38	60.785
	36.04	32.177		48.731	117.311		18.928	24.711		191.578	57.656
	35.661	33.347		29.285	108.723		22.526	26.897		206.932	53.597
	29.742	28.96		62.87	95.503		23.144	24.784		202.177	65.513
	34.806	32.387		91.295	80.504		20.979	25.928		245.66	58.58
	28.363	28.992		43.616	66.728		15.938	22.495		200.373	60.06
	30.008	28.032		61.058	69.877		19.433	24.928		181.571	65.442
	30.065	27.992		129.264	68.076		18.701	25.887		112.304	84.468
	33.661	30.266		89.247	80.441		20.897	26.928		102.862	58.172
	33.194	31		104.387	57.369		19.258	26.443		67.586	70.02
	31.226	30.597		46.738	56.692		17.876	26.474		113.141	83.521
	32.363	32.363		22.167	56.021		16.907	20.268		187.826	58.194
	29.952	32.137		47.287	79.186		15.289	21.938		148.844	83.486
	32.024	27.621		123.109	71.217		16.237	24.67		149.213	98.854
	32.169	29.073		49.115	79.404		17.103	25.268		121.437	80.985
	30.379	30.218		29.116	62.574		19	26.474		152.175	72.983
	33.726	35.282		89.057	67.392		19.557	27.021		116.441	55.859
	25.516	31.113		85.031	67.963		15.495	25.742		179.495	56.866
	26.282	32.073		82.887	61.877		21.866	28.186		167.596	56.346
	24.548	28.129		74.171	75.452		18.763	28.515		101.288	55.681
	28.056	27.315		96.777	67.438		27.876	26.113		151.895	52.304
	24.677	26.218		72	61.253		29.485	30.67		88.151	45.106
	25.266	27.637		86.254	53.954		19.639	29.979		172.607	37.835
	24.702	32.169		84.107	55.556		21.227	27.835		59.088	55.007
	27.677	45.323		60.485	61.569		26.186	25.845		122.702	51.153
	28.524	33.645		38.477	80.75		23.546	33.165		100.463	35.877
	28.702	31.274		34.068	48.103		15.371	23.371		124.943	48.114
	27.073	30.613		61.782	52.901		17.598	22.629		86.708	50.352
	27.484	32.75		71.417	62.268		16.196	22.546		158.625	33.138
	23.25	26.685		56.608	59.476		16.155	25.794		80.095	55.095
	28.742	32.403		64.057	71.61		14.907	21.567		72.626	37.991
	31.96	33.5		119.113	85.638		18.237	21.443		188.611	37.682
	35.032	34.96		60.798	44.197		17.557	22.371		111.754	37.539
	31.298	34.363		47.778	68.043		21.567	25.608		152.213	60.516
	36.734	36.54		90.136	86.407		16.371	22.33		116.729	62.977
	28.589	36.871		87.065	74.547		15.753	25.227		178.221	59.59
	30.629	32.226		59.836	58.793		18.856	24.825		160.696	59.163
	27.282	36.185		45.436	62.682		21.969	27.897		241.579	71.646
	29.25	32.927		46.011	71.437		16.515	21.351		243.188	74.837
	31.702	36.573		40.974	62.333		16.474	24.021		162.234	51.88
	30.685	35.282		24.319	59.486		16.041	21.876		89.254	66.492
	34.355	36.468		119.281	92.797		16.227	23.68		60.44	84.396
	30.694	35.048		65.13	47.739		16.814	21.278		47.688	77.569
	36.169	32.556		85.573	69.736		20.361	22.134		141.481	67.296
	32.137	32.121		100.993	63.437		23.237	21.423		55.439	57.345
	29.702	37.516		74.056	63.236		23.402	40.155		172.013	82.169
	29.081	35.952		67.201	50.196		18.237	22.536		69.373	86.203
	36.315	37.718		87.887	63.774		16.309	23.959		82.593	57.021
	39.137	42.766		46.145	75.88		19.794	24.928		82.274	63.111
	30.944	39.097		65.196	52.543		17.299	19.598		83.864	51.227
	27.879	36.081		98.141	60.528		20.845	24.454		66.723	51.348
	25.944	35.427		84.063	64.048		17.01	19.753		83.393	72.697
	27.226	36.282		108.061	77.561		23.454	22.948		146.977	60.546
	51.355	38.339		103.606	73.273		36.763	23.464		156.743	53.197
	28.185	35.798		49.084	44.703		23.34	26.464		234.333	35.204
	24.105	29.202		77.972	64.151		27.351	27.742		55.753	68.427
	23.484	31.282		57.777	86.905		24.144	27.794		221.112	59.327
	24.452	29.153		62.607	89.312		31.835	26.454		125.247	52.753
	26.218	32.758		92.835	79.367		22.619	26.856		97.818	64.473
	24.065	33.323		82.724	85.008		26.381	22.031		166.741	63.508
	25.306	36.177		85.624	78.414		32.392	21.381		120.528	61.46
	25.194	34.137		65.078	51.882		22.175	20.505		200.374	61.354
	26.532	33.282		49.355	114.275		21.124	18.825		135.129	50.949
	25.065	33.919		69.201	71.388		27.526	22.227		275.086	32.613
	24.847	32.105		48.786	118.767		20.103	25.546		187.848	41.78
	22.839	31.968		93	101.519		22.804	31.289		169.489	56.78
	30.621	36.935		50.882	133.456		18.67	25.515		121.567	51.811
	27.081	34.573		50.328	112.672		16.948	23.649		75.387	43.691
	27.653	32.468		57.21	127.497		80.527	40.209		97.433	53.938
	27.403	33.097		105.957	110.149		33.767	33.791		114.776	56.129
	25.532	32.992		55.005	79.492		34.822	34.24		159.275	52.287
	28.911	31.46		48.504	181.96		36.054	33.326		161.316	50.887
	27.685	31.831		32.045	139.694		33.233	31.171		307.07	62.585
	30.976	32.589		34.597	119.875		34.109	33.543		94.619	59.558
	33.298	33.718		50.215	91.815		34.054	34.946		242.645	52.707
	27.323	32.194		26.093	105.435		33.318	34.566		148.686	63.277
	26.565	34.113		26.186	73.814		32.969	32.302		113.126	54.186
	26.565	37.056		30.416	69.109		32.194	32.31		163.751	51.254
	27.831	33.968		25.392	69.039		32.907	34.682		165.73	40.449
	26.452	33.323		67.461	69.961		30.395	33.163		67.013	43.242
	28.927	35.919		80.536	138.464		34.14	35.853		93.896	49.741
	28.968	37.798		58.638	108.842		29.915	35.55		54.352	42.951
	27.363	34.081		43.841	104.812		29.31	35.101		79.808	49.346
	27.968	35.153		40.24	80.097		32.202	35.326		204.996	66.104
	28.129	36.065		86.975	96.556		38.636	35.395		179.779	64.139
	35.895	34.879		61.631	91.379		32.085	35.566		208.586	59.086
	36.726	36.645		58.699	57.167		32.667	35.729		169.76	80.783
	38.734	37.145		98.652	95.432		34.643	35.597		363.854	67.197
	31.573	34.968		49.844	56.191		31.984	34.729		131.653	58.952
	36.306	32.605		34.281	76.523		32.891	34.868		163.471	73.182
	27.903	33.153		79.625	49.554		31.597	33.388		332.974	70.712
	36.855	37.532		105.128	73.123		34.473	35.93		242.35	88.321
	38.032	35.516		61.222	79.616		27.636	33.109		293.872	99.702
	30.444	35.476		80.071	85.717		29.915	35.349		415.283	80.581
	32.927	35.145		63.424	104.189		34.349	33.512		300.339	87.072
	32.177	34.645		59.721	103.126		29.783	37.682		260.152	99.253
	33.597	39.508		62.405	68.225		31.364	32.248		144.391	71.411
	36.056	38.258		50.589	84.079		28.806	35.868		150.885	91.91
	30.758	39.202		34.988	82.023		28.31	33.109		225.701	77.225
	36.79	35.637		88.772	69.81		28.178	34.256		194.565	83.042
	30.387	37.694		60.142	78.368		31.853	30.38		178.631	71.911
	25.742	30.863		98.343	124.559		30.93	32.744		130.867	83.695
	24.177	30.056		80.423	120.685		32.977	32.837		155.364	61.174
	33.387	33.903		99.264	98.302		34.233	30.527		105.526	86.515
	34.798	34.734		109.76	111.386		35.721	32.837		166.384	86.007
	35.476	30.379		124.322	126.58		35.519	32.636		107.899	73.52
	29.919	38.121		102.808	118.352		42.163	33.132		65.123	88.392
	32.911	42.677		85.343	104.809		36.752	31.566		45.512	56.008
	31.452	35.661		80.11	105.278		36.403	31.992		132.055	57.494
	22.411	30.363		64.333	111.694		39.752	32.868		122.59	89.192
	22.097	29.726		74.977	119.812		34.24	32.605		75.67	65.675
	22.685	30.177		99.399	138.335		30.186	32.318		57.456	100.778
	23.895	32.169		38.725	80.67		30.24	32.217		106.937	81.715
	29.073	34.5		42.764	75.986		30.023	31.535		51.085	76.515
	31.008	34.952		52.847	150.672		33.271	33.581		89.724	68.939
	32.234	41.855		30.945	144.1		34.519	31.822		65.969	72.436
	32.315	40.677		60.716	101.377		33.171	30.961		141.931	99.58
	28.121	36.177		56.584	102.432		33.822	33.488		158.718	74.807
	31.573	38.21		69.994	84.539		35.403	36.527		60.372	57.111
	27.371	38.46		26.959	79.587		36.643	35.636		117.695	84.449
	25.903	37.54		26.121	83.379		33.078	32.109		96.845	77.173
	33	38.524		43.548	138.071		37.558	32.264		191.314	90.83
	38.661	37.532		27.6	109.414		41.124	33.605		293.759	112.646
	28.863	36.484		33.319	102.298		33.566	33.457		202.075	102.432
	28.363	35.887		52.075	145.323		33.581	34.736		234.799	84.445
	37.847	41.581		39.057	143.743		35.07	33.86		161.164	61.382
	24.919	30.75		61.698	187.921		36.194	35.326		101.768	93.22
	26.129	31.516		78.602	125.731		34.023	29.729		86.456	93.838
	27.613	35.871		41.131	111.748		39.054	35.155		105.053	105.237
	25.815	26.895		50.144	106.263		32.86	32.233		37.578	85.037
	24.331	30.29		89.549	100.558		45.868	33.767		55.891	81.424
	25.702	31.339		106.441	117.331		41.667	34.171		47.462	58.186
	25.435	29.137		64.656	120.694		38.465	37.907		187.469	82.722
	27.355	32.153		111.765	93.662		36.442	33.124		196.475	87.553
	26.331	30.71		94.759	94.15		41.062	35.558		122.705	92.06
	25.347	29.323		65.034	73.966		44.14	36.465		228.934	68.556
	30.815	30.944		92.23	152.055		37.69	36.186		120.004	69.922
	33.887	38.96		85.69	100.027		34.302	37.829		130.932	82.864
	35.548	39.718		49.984	85.122		36.233	34.589		105.584	55.813
	30.024	28.79		60.232	90.167		35.295	37.364		89.08	60.154
	27	31.331		69.277	55.414		33.736	34.806		84.442	63.405
	27.161	30.653		66.253	67.074		34.566	34.457		71.168	55.981
	27.347	32.435		24.369	106.175		36.318	36.333		112.503	55.88
	27.435	31.661		41.949	105.803		34.504	36.558		85.297	65.933
	29.153	32.121		76.94	74.687		35.969	35.163		114.473	84.02
	26.04	28.137		27.205	160.091		35.023	32.853		125.56	80.245
	23.895	27.702		60.786	99.219		23.806	31.411		125.489	75.335
	25.492	27.96		68.62	142.816		25.899	37.519		104.102	98.398
	24.621	26.056		95.238	131.069		28.465	33.705		129.008	87.19
	24.694	27.702		97.343	104		32.372	37.054		141.747	76.863
	26.911	27.363		91.261	68.079		34.233	35.07		154.096	68.82
	27.879	34.323		57.666	73.92		52.651	35.876		139.218	55.282
	31.403	30.871		88.049	46.576		46.922	36.062		187.52	95.166
	35.427	35.621		80.647	66.424		41.783	44.341		236.55	114.367
	29.718	29.823		60.386	42.139		32.287	34.674		147.069	79.714
	27.202	33.976		83.94	73.988		27.806	36.86		181.426	55.062
	41.532	33.734		50.379	53.126		30.132	35.008		195.188	113.051
	35.185	33.121		49.96	46.489		30.07	30.829		137.145	60.094
	28.968	30.718		68.81	121.215		29.775	29.14		128.717	58.964
	24.839	30.419		126.535	59.704		29.225	28.961		124.339	72.9
	25.452	29.379		78.877	68.405		26.853	31.426		146.853	66.491
	26.282	29.331		48	85.133		26.039	29.884		89.598	62.91
	27.387	31.597		35.703	73.014		25.907	30.806		127.895	65.009
	26.782	28.645		77.055	72.94		28.543	29.953		177.514	58.901
	27.306	27.758		71.869	64.737		32.24	38.434		157.644	73.225
	32.492	30.177		96.511	76.511		39.031	25.217		108.542	64.079
	26.79	31.508		40.703	72.971		35.659	30.442		219.772	80.228
	31.194	31.016		27.171	55.986		29.512	34.403		89.249	72.386
	34.798	30.75		103.42	64.327		31.217	30.713		135.364	64.785
	28.565	30.081		77.79	71.829		27.031	32.302		56.489	86.454
	41.927	32.169		85.478	53.239		27.806	30.171		53.319	59.084
	27.492	31.427		31.797	46.806		29.163	25.233		264.573	78.734
	29.508	30.992		75.567	38.93		23.992	29.55		171.878	98.221
	27.653	32.774		50.819	81.429		25.581	31.86		65.491	76.509
	29.661	32.871		28.758	39.433		26.008	31.721		89.894	101.577
	32.137	33.419		58.972	45.694		35	31.605		91.347	111.168
	30.169	33.387		46.719	63.081		36.504	30.814		78.044	67.708
	28.581	30.903		101.6	53.033		26.287	29.837		128.93	93.322
	33.766	33.266		63.466	66.223		24.876	24.55		105.48	88.084
	39.347	34.169		49.838	48.26		28.434	31.155		46.304	100.04
	28.847	32.532		44.062	53.35		29.054	25.24		82.414	80.735
	32.54	28.145		85.269	117.557		24.426	29.837		98.688	83.394
	40.911	30.798		98.079	96.538		36.806	36.372		116.658	103.88
	29.702	30.782		75.365	91.452		30.209	32.31		81.102	104.403
	31.419	28.444		43.978	82.331		33.295	35.372		96.171	91.899
	25.661	29.177		61.03	44.5		30.078	29.612		75.835	91.995
	33.194	28.419		63.862	62.281		26.171	31.504		119.122	87.403
	30.75	30.758		83.672	61.954		32.287	30.775		95.242	86.159
	28.435	30.323		43.995	50.71		30.209	30.93		98.976	98.179
	28.355	32.008		41.335	51.758		32.116	30.729		63.189	107.105
	28.685	27.387		61.254	101.13		36.946	36.357		72.174	98.456
	28.661	29.927		66.604	140.658		27.667	33.085		41.509	87.648
	27.444	29.339		73.486	75.373		31.14	34.039		46.263	79.686
	27.694	30.661		47.413	56.756		29.915	32.558		87.252	74.974
	29.323	29.702		58.354	110.574		30.868	31.062		59.658	87.641
	32.919	32.5		62.906	89.734		30.078	29.93		59.792	82.142
	27.879	26.984		53.988	55.192		33.752	32.457		80.228	75.89
	28.056	26.008		49.922	100.005		30.868	30.326		121.076	46.794
	28.694	27.46		33.745	119.41		31.488	30.992		92.872	72.968
	30.895	29.847		54.378	75.633		29.419	30.775		110.43	70.993
	35.185	27.669		91.995	112.495		30.155	28.868		182.297	66.151
	36.008	32.605		91.239	126.973		31.884	28.318		186.325	96.398
	36.847	33.081		46.224	88.19		33.186	31.667		94.958	70.288
	45.903	31.444		58.937	83.09		40.822	29.085		187.321	42.542
	37.065	33.371		67.861	96.498		35.481	28.271		109.757	67.133
	42.589	35.137		85.535	87.767		30.698	27.171		91.683	61.769
	37.911	32.306		70.976	86.663		29.209	29.55		77.397	51.873
	40.992	31.387		73.831	88.837		30.023	27.721		92.462	70.699
	34.935	31.758		33.138	122.312		33.287	29.566		88.138	57.145
	36.758	35.258		85.473	95.124		32.054	27.767		194.267	84.63
	51.419	30.435		88.602	86.233		32.364	29.07		133.305	65.405
	43.169	30.895		97.257	40.298		31.233	27.512		91.551	63.022
	48.96	35.04		69.877	71.181		33.845	30.295		125.917	46.709
	55.185	33.065		64.038	58.443		32.147	28.225		113.702	53.342
	40.661	30.21		72.744	73.033		31.915	28.93		170.283	59.178
	45.226	34.694		60.791	80.736		31.667	29.24		171.548	63.484
	41.121	34.274		66.87	41.591		26.977	33.085		137.825	71
	53.145	34.065		54.02	61.809		25.209	29.194		158.731	86.593
	43.177	29.565		86.878	62.706		24.24	28.054		144.426	72.838
	43.952	34.371		104.912	59.518		25.217	28.465		128.369	94.277
	38	39.702		94.627	68.164		23.434	28		152.715	86.616
	37.879	35.282		68.019	93.385		25.612	28.729		72.627	81.135
	42.556	40.452		96.107	68.382		25.519	30.271		97.697	83.798
	38.573	36.484		52.178	54.749		26.806	27.907		55.43	114.244
	40.863	36		64.78	46.629		23.651	28.457		61.294	103.688
	35.653	38.548		42.676	45.338		25.326	26.558		69.594	68.146
	44.556	38.734		82.801	63.937		29.209	27.984		109.222	78.852
	43.363	37.194		57.844	49.02		26.14	36.116		71.282	77.532
	41.185	35.46		81.379	63.047		22.806	28.519		81.41	51.757
	44.581	37.363		59.572	51.061		24.636	32.705		164.339	54.964
	34.016	30.637		39.356	59.701		26.357	26.326		67.692	98.825
	32.677	30.073		53.351	71.643		23.884	28.922		156.404	89.312
	89.758	32.952		66.237	55.364		21.124	29.55		43.929	69.161
	43.435	32.492		59.667	52.701		29.302	29.279		41.623	69.259
	42.565	32.935		42.427	50.256		26.194	30.899		79.091	65.727
	33.315	28.008		76.154	69.706		22.891	24.953		100.175	51.039
	45.137	37.218		82.443	54.746		21.372	26.372		90.073	61.138
	36.847	33.298		62.787	58.237		26.085	30.295		70.945	61.956
	44.121	31.863		70.276	52.157		24.519	27.147		130.804	79.632
	31.484	31.04		42.211	39.147		26.31	31.233		110.193	94.67
	39.202	30.895		73.242	37.405		26.395	32.163		181.89	105.578
	33.468	33.718		44.021	46.175		30.171	28.76		124.706	67.654
	23.161	24.871		42.664	49.354		27.891	30.798		86.38	74.018
	27.79	24.702		59.535	47.207		35.047	33.837		226.286	95.867
	39.169	28.355		46.145	54.281		26.705	29.45		112.178	62.473
	26.54	21.508		101.019	71.597		26.837	32.07		78.425	105.713
	34.944	22.282		57.205	64.034		28.38	28.287		38.479	97.192
	23.685	26.887		40.193	60.263		27.357	30.783		62.346	88.154
	23.024	25.782		48.87	49.472		26.45	41.217		84.385	93.287
	21.387	23.702		67.235	42.43		27.984	35.047		103.225	76.706
	29.605	21.468		54.306	55.077		28.209	32.961		111.2	158.182
	36.347	28.895		47.322	58.649		34.519	32.078		76.684	96.089
	32.234	30.194		64.881	84.343		34.054	33.279		59.34	102.191
	25.653	27.395		49.417	74.429		33.628	32.713		61.068	128.757
	26.685	27.355		65.902	71.244		35.124	32.411		103.091	122.106
	35.589	27.016		73.463	77.74		34.884	35.132		52.101	92.384
	31.46	30.185		63.596	54.633		32.535	31.357		44.738	98
	35.629	28.702		67.21	75.603		32.837	36.612		45.587	86.127
	33.806	31.153		63.098	64.918		32.543	34.349		186.826	104.426
	28.508	32.669		68.705	94.606		31.837	31.481		101.227	94.065
	26.605	28.927		67.51	78.102		28.535	33.295		99.127	51.51
	25.153	27.782		91.759	66.467		31.496	27.543		106.981	47.91
	28.919	31.403		57.832	86.003		28.271	30.969		158.507	54.636
	23.226	22.629		65.512	77.977		35.504	32.705		118.941	62.649
	36.089	31.669		81.072	67.843		71.38	39.326		53.569	62.696
	29.242	32.331		49.046	44.16		28.318	30.217		80.054	62.647
	30.629	32.282		63.667	86.065		31.581	30.643		144.832	83.201
	25.75	24.194		68.549	86.969		28.233	32.279		199.056	68.528
	33.234	22.468		60.565	39.452		28.132	34.194		159.374	58.243
	25.395	23.685		59.452	66.392		29.093	26.109		38.239	97.803
	25.185	18.952		38.089	66.713		16.023	14.643		57.194	91.969
	29.331	17.315		62.788	95.63		26.829	31.535		151.373	53.297
	27.161	29.798		38.333	141.667		31.899	35.589		175.1	59.644
	29.323	28.048		70.62	116.82		30.907	33.891		103.131	55.369
	28.363	32.226		85.386	72.889		28.643	28.643		116.768	67.736
	27.532	31.798		43.358	60.187		25.783	28.264		287.218	61.201
	29.613	31.274		34.658	72.486		25.31	27.45		266.924	70.31
	29.581	29.661		88.198	102.401		30.233	27.527		141.257	50.958
	33.508	31.25		69.065	65.122		31.837	30.752		327.162	77.688
	37.202	30.153		77.848	67.86		32.674	34.868		120.355	54.204
	28.274	26.839		48.744	49.744		33.605	34.868		198.294	78.008
	31.613	27.742		56.24	64.3		28.078	34.209		234.309	71.211
	38.806	36.29		70.854	56.598		30.853	40.403		168.809	51.245
	46	32.379		66.933	48.422		34.442	32.395		234.368	68.65
	32.798	29.185		65.198	62.224		29.884	36.612		124.476	43.011
	36.685	31.766		44.845	58.052		23.729	27.992		231.59	74.834
	30.944	29.669		48.485	45.441		24.457	29.085		293.494	66.435
	30.919	29.879		58.77	56.867		24.481	29.264		157.827	83.647
	36.919	34.411		50.748	61.791		25.233	31.403		138.694	53.481
	42.25	36.871		63.284	54.444		35.132	31.233		195.978	68.67
	26.694	28.202		48.407	40.053		33.078	32.147		129.518	50.458
	28.121	32.371		39.949	40.798		27.519	28.791		120.025	68.3
	25.25	30.589		67.905	50.658		33.558	28.326		67.932	93.443
	27.5	30.79		55.414	41.295		29.256	31.256		112.116	65.819
	24.242	28.661		93.262	56.154		32.946	32.558		163.441	72.592
	24.177	31.46		46.481	46.654		26.55	30.558		143.408	95.131
	24.161	30.621		41.253	41.312		27.116	29.194		174.97	64.558
	28.25	29.379		41.284	34.7		32.651	32.395		98.828	91.873
	22.944	28.96		56.427	45.497		37.922	38.047		89.561	79.777
	31.46	28.871		82.755	55.476		25.876	29.465		62.772	80.802
	22.032	29		48	54.988		39.581	32.806		47.547	69.051
	22.46	29.323		32.121	61.686		29.806	32.806		71.73	91.803
	21.484	27.968		49.869	68.399		34.643	35.364		92.053	84.267
	20.944	30.815		50.616	58.046		33.767	32.039		94.176	71.347
	21.153	31.387		33.729	43.568		32.543	34.171		213.657	94.931
	20.79	30.331		38	46.827		34.008	36.643		106.039	105.373
	21.403	28.871		62.577	56.707		38.109	36.186		58.827	83.316
	20.734	30.831		73.761	56.851		34.24	31.225		36.797	69.469
	22.177	33.161		82.624	51.579		31.062	32.225		93.33	50.274
	23.21	33.153		79.786	53.021		43.62	32.295		182.458	122.346
	23.839	34.347		39.637	49.953		39.264	34.419		159.453	103.031
	20.298	31.403		29.185	41.173		34.519	31.775		102.583	93.146
	23.645	33.863		25.93	44.705		35.667	33.713		83.206	104.657
	24.371	37.484		43.857	58.097		57.395	36.031		154.731	105.2
	25.056	41.387		51.356	58.689		34.372	33.24		160.844	56.969
	24.04	44.161		64.608	60.656		34.651	32.791		228.124	83.084
	28.935	43.419		50.426	65.558		41.946	36.194		132.288	127.735
	28.952	40.871		25.046	47.851		35.24	32.364		190.124	69.397
	29.524	39.96		50.029	59.581		33.76	33.977		191.109	91.782
	31.355	41.653		49.172	50.134		39.977	36.333		134.575	82.686
	28.548	38.242		36.775	36.716		29.45	35.736		114.809	75.438
	22.435	33.29		43.28	47.66		39.566	34.62		137.034	89.103
	24.677	38.839		58.944	42.853		25.271	30.543		138.443	75.886
	24.129	42.742		58.603	48.588		31.008	30.651		180.619	66.923
	25.169	44.452		35.126	46.353		48.884	29.395		165.228	46.828
	29.411	51.508		54.463	47.073		36.62	34.101		93.147	64.34
	33.121	43.927		61.436	44.229		33.62	34.364		149.41	77.41
	35.573	48.347		53.809	38.495		42.194	35.535		138.669	69.048
	30.694	31.694		58.098	39.585		31.109	32.186		139.65	66.814
	28.347	33.468		52.333	44.767		36.667	30.07		122.563	41.214
	27.145	29.919		52.245	39.716		35.403	32.574		207.448	74.043
	28.927	32.887		50.372	39.163		32.225	29.636		164.292	66.363
	23.984	27.347		38.805	36.317		28.938	28.217		226.564	57.066
	29.79	29.339		36.937	41.484		29.271	26.24		240.472	48.186
	33.565	30.589		51.694	58.933		33.085	27.419		259.018	64.091
	24.395	32.895		61.509	44.433		32.915	29.031		78.449	51.366
	32.5	31.306		34.065	39.156		31.868	27.233		164.608	75.525
	28.185	27.597		37.386	44.157		30.217	27.814		151.162	55.754
	52.702	33.556		31.952	46.675		33.837	29.101		195.358	69.971
	34.137	34.629		155.37	45.856		33.705	28.411		164.542	76.874
	25.637	27.613		96.9	44.52		30.116	26.163		78.467	84.119
	26.96	30.677		103.232	53.454		35.953	30.364		91.055	44.13
	29.161	34.218		39.56	43.582		32.45	28.093		82.36	73.063
	30.855	33.226		56.457	32.192		32.922	27.86		146.539	64.191
	34.234	32.887		46.595	44.129		29.915	27.426		216.633	77.183
	25.5	27.347		56.875	35.115		32.14	29.504		221.964	74.321
	19.823	27.056		81.349	57.664		32.225	31.69		107.595	58.863
	22.226	26.589		90.821	50.119		32.791	32.829		233.12	87.701
	22.387	27.653		45.473	46.057		31.899	32.597		158.995	69.848
	20.927	26.589		34.124	43.93		31.767	30.496		126.081	60.423
	20.992	23.306		68.379	49.986		32.233	30.202		181.215	119.885
	21.774	25.621		49.223	59.359		34.147	29.341		314.031	49.494
	23.379	27.29		51.187	56.048		33.07	29.977		173.49	70.931
	30.815	31.169		50.455	48.143		28.178	30.55		157.409	82.634
	27.718	29.315		54.38	54.783		32.357	28.605		139.189	63.302
	34.621	35.452		56.841	46.452		42.558	34.915		109.974	94.649
	35.444	37.266		57.342	53.009		32.543	32.054		160.779	87.279
	30.105	34.702		61.861	45.883		31.403	32.752		175.178	98.144
	30.968	34.911		45.261	42.349		45.512	34.543		140.328	88.597
	31.935	35.169		32.573	68.529		36.729	32.837		241.528	126.438
	42.161	41.242		42.386	39.931		33.008	30.829		66.755	89.336
	39.879	43.218		22.606	43.096		30.008	33		206.034	94.898
	38.137	40.508		88.481	85.546		31.194	31.481		98.593	98.356
	31.444	37.04		30.938	48.185		35.419	35.907		73.765	142.642
	38.081	41.153		37.487	54.886		32.767	31.558		264.692	116.981
	33.758	46.911		47.019	58.025		29.31	34.38		108.921	101.992
	32.629	37.871		33.903	42.997		29.248	31.713		111.552	81.942
	39.653	38.266		31.67	47.65		27.969	30.078		160.905	77.342
	36.097	38.944		36.112	41.129		26.426	31.109		160.817	94.563
	41.153	47.774		38.565	67.009		30.682	34.178		179.516	77.703
	48.081	43.468		55.29	46.964		32.581	34.636		110.059	71.698
	35.5	37.839		50.759	59.588		33.481	36.271		47.701	67.402
	36.056	37.274		63.519	63.205		34.884	33.822		188.023	60.579
	29.984	34.806		50.138	66.473		33.791	34.372		301.502	67.254
	32.492	36.468		38.751	53.815		32.372	31.907		193.173	63.062
	36.879	51.879		38.009	60.94		66.287	37.326		270.964	62.233
	39.556	37.444		83.571	58.351		37.178	34.45		222.479	64.412
	32.452	36.097		72.509	53.283		59.62	35.256		141.108	74.703
	30.202	34.242		97.777	64.554		38.504	36.992		151.111	67.036
	34.653	36.661		70.643	65.141		80.884	39.155		114.395	71.764
	29.758	33.073		86.369	67.433		44.279	33.953		88.263	80.371
	26.5	30.677		74.552	50.943		41.767	34.442		93.994	64.909
	29.411	35.879		64.11	79.861		37.512	36.643		379.418	80.423
	35.645	42.145		40.889	69.639		36.426	38.372		91.04	65.446
	25.645	34.129		58.399	76.944		40.922	33.318		177.259	55.757
	22.629	29.823		62.92	86.333		38.357	34.992		160.429	80.921
	23.524	28.323		81.034	59.927		40.364	37.116		98.962	50.711
	24.411	31.952		101.747	69.868		45.605	35.496		167.818	58.971
	31.403	37.177		103.378	57.09		39.279	34.186		139.171	70.698
	28.258	31.25		108.113	60.833		41.767	35.946		194.609	62.535
	31.403	32.806		70.519	56.136		36.775	38.171		105.62	54.112
	30.573	31.653		69.522	67.25		34.248	36.116		146.416	89.11
	51.782	36.04		45.964	65.157		34.093	36.628		120.979	55.328
	31.185	30.419		43.066	74.013		40.357	34.667		177.249	65.354
	35.137	31.21		84.374	102.04		43.574	36.977		131.201	71.632
	27.927	27.968		60.559	67.256		52.411	34.512		99.211	67.915
	31.306	27.798		73.272	94.327		44.674	36.326		101.627	65.245
	31.556	30.847		103.269	74.174		46.713	33.69		78.104	74.323
	33.177	31.339		49.819	84.297		42.519	33.837		70.683	52.131
	32.21	30.492		39.256	82.906		38.698	33.93		85.366	42.753
	32.194	30.403		56.084	97.551		61.791	42.566		141.873	66.373
	35.29	35.516		49.13	71.243		39.504	30.171		61.581	56.701
	35.153	38.25		96.027	88.688		39.248	31.93		87.573	90.963
	41.355	32.258		36.493	70.966		39.085	31.186		88.418	77.198
	38.161	33.927		31.539	63.073		34.55	26.535		78.785	99.923
	31.653	35.387		19.663	54.061		34.008	28.612		50.25	70.5
	57.806	43.847		82.143	103.603		30.744	28.411		46.718	60.731
	30.113	30.992		44.691	88.66		51.922	31.186		69.609	75.29
	32.21	30.532		53.469	66.602		35.016	33.465		47.44	59.012
	36.202	30.855		74.739	61.815		45.24	33.876		55.29	103.841
	44.895	34.121		65.059	96.953		35.31	31.628		56.981	104.85
	45.605	38.823		40.873	95.578		37.535	31.202		65.92	80.319
	33.815	31.653		45.22	59.178		41.318	38.388		58.43	69.797
	18.806	20.75		70.789	67.299		41.93	33.659		60.35	75.567
	22.921	26.841		60.798	74.511		36.76	31.969		60.873	48.042
	20.067	23.402		57.767	75.451		43.636	34.078		69.096	51.479
	23.823	27.409		74.309	64.534		40.76	35.829		73.208	91.438
	24.433	26.372		64.71	33.645		39.752	34.837		154.859	81.454
	21.951	24.683		56.518	55		54.217	37.078		200.183	80.099
	21.366	24.384		38.602	56.654		155.085	42.233		92.5	94.202
	20.817	24.75		48.29	75.265		84.124	37.457		220.887	68.951
	18.646	20.457		49.519	79.436		43.109	32.907		230.912	101.192
	19.561	22.963		61.162	54.894		89.535	43.287		203.376	87.887
	22.085	26.463		45.966	66.991		48.186	30.45		152.373	86.568
	22.841	25.213		50.927	72.701		43.426	31.465		190.622	80.958
	29.018	32.128		53.39	52.24		52.124	36.271		176.347	72.866
	27.024	34.226		90.42	62.438		50.845	35.116		217.95	85.504
	32.293	33.024		58.766	56.657		43.938	30.752		141.966	50.122
	29.177	32.591		36.045	75.602		38.69	31.527		213.123	88.626
	26.634	30.945		77.873	45.558		44.357	32.302		168.896	71.801
	32.896	36.829		48.385	61.969		48.643	32.713		205.655	101.816
	27.793	35.305		92.847	86.68		40.581	30.085		220.144	83.464
	26.226	33.628		66.531	83.761		40	33.171		143.127	71.312
	25.555	30.128		32.282	66.276		42.287	31.31		102.888	88.45
	26.402	25.756		59.874	58.855		40	31.109		103.45	54.408
	27.006	29.39		92.503	88.025		39.984	33.442		186.612	61.319
	26.701	29.927		59.44	72.963		40.078	36.101		185.667	112.928
	27.024	35.226		32.305	84.093		40.907	31.38		124.333	81.371
	30.573	39.299		83.008	71.54		46.078	31.411		140.984	104.073
	26.841	32.872		58.756	53.074		41.659	31.062		73.425	115.823
	23.939	32.951		56.255	70.489		37.457	27.543		118.106	110.009
	26.579	31.049		71.462	86.101		41.682	32.016		122.048	72.855
	28.439	35.152		59.184	126.921		38.698	34.961		202.949	62.381
	27.494	36.512		89.238	85.238		36.783	29.922		129.479	95.328
	26.854	32.817		88.239	61.628		30.597	32.55		110.493	112.268
	28.384	32.976		95.029	73.618		38.163	33.233		250.64	74.777
	26.555	36.006		65.191	95.381		42.078	35.264		285.188	81.161
	24.945	31.64		62.02	49.704		41.69	34.504		279.307	89.587
	28.445	35.732		86.902	92.958		37.946	29.473		149.825	60.75
	26.463	33.061		62.766	91.624		39.713	32.287		111.473	42.045
	27.72	32.72		59.697	79		44.457	32.605		112.826	76.357
	32.677	33.256		79.586	84.617		40.426	32.411		116.18	69.207
	21.445	30.683		65.396	61.892		44.047	31.109		144.972	63.665
	22.134	31.628		65.609	60.777		45.093	33.636		175.033	64.787
	29.744	36.89		75.735	68.098		41.287	34.326		147.029	79.542
	26.073	31.366		70.263	76.397		39.884	34.388		203.876	88.185
	24.124	21.66		76.648	59.56		39.636	32.295		193.229	98
	28.5	25.452		53.793	58.107		39.984	33.085		162.78	113.709
	24.202	24.702		40.532	71.043		40.023	33.899		219.094	87.036
	26.154	27.885		51.848	67.25		33.984	29.434		223.559	87.133
	25.625	28.971		53.597	58.232		34.054	31.736		165.636	86.722
	26.212	22.933		33.505	62.158		35.473	33.744		108.766	83.288
	27.587	30.452		58.975	88.049		35.899	31.171		130.543	85.031
	29.933	32.067		76.54	72.123		34.868	31.984		99.159	67.522
	31.558	33.837		100.511	64.742		36.682	34.279		92.127	75.055
	29.106	32.769		74.012	99.28		31.411	30.411		123.565	80.202
	32.538	36.606		47.847	58.029		35.233	33.915		178.555	78.5
	35.49	39.346		47.588	51.899		32.829	31.698		227.299	75.993
	33.769	38.029		65.689	52.561		33.481	30.388		194.681	85.708
	33.692	39.404		59.733	48.229		34.698	30.543		180.958	62.837
	34.75	42.279		62.907	78.856		35.411	32.357		184.098	102.705
	33.183	43.933		86.761	53.134		34.132	34.581		237.595	83.293
	32.962	30.587		62.361	57.929		38.302	34.605		92.659	68.447
	36.317	30.981		55.265	59.147		40.853	31.566		177.427	77.949
	31.135	37.192		57.348	45.41		36.194	33.163		211.904	115.104
	36.904	42.894		48.537	66.787		44.946	31.915		162.044	108.052
	35.846	41.558		45.263	108.329		42.543	31.31		181.599	111.745
	30.731	41.144		31.746	62.858		37.845	33.054		151.869	115.331
	35.481	38.894		48.233	66.11		37.109	30.442		135.195	76.08
	29.144	39.548		97.233	46.603		35.643	29.992		103.085	96.744
	29.731	34.49		32.205	56.181		31.116	30.233		102.71	118.561
	23.769	22.712		100.802	65.445		36.07	32		134.596	122.928
	18.51	19.538		76.337	77.588		50.667	39.783		43.456	105.604
	26.067	27.433		77.194	64.682		32.364	30.853		55.725	112.066
	28.038	30.048		45.171	112.014		27.612	30.775		86.667	96.14
	26.24	27.144		46.722	86.144		25.566	31.101		102.891	108.299
	22.76	26.606		108.253	65.753		25.07	28.574		46	141.321
	29.856	29.154		86.77	84.058		23.395	28.124		178.268	87.528
	20.548	17.596		39.086	92.086		25.767	29.915		94.427	87.04
	22.635	20.24		63.474	72.919		25.101	28.279		177.191	96.243
	24.913	22.702		125.112	72.619		23.899	27.07		90.75	90.617
	26.038	26.087		110.787	61.603		29.434	29.171		92.696	127.168
	21.192	20.577		95.61	71.164		25.674	26.938		41.079	76.341
	19.837	17.942		49.494	61.972		27.008	27.767		40.616	88.848
	19.356	15.269		42.805	67.024		27.45	25.721		106.675	74.939
	22.692	17.26		29.979	67.643		29.388	26.558		106.227	81.309
	23.087	25.394		28.616	56.214		25.698	24.287		125.136	114.082
	25.327	27.606		29.404	57.994		26.636	31.054		56.09	86.297
	21.75	23.577		28.565	51.742		29.465	27.279		119.088	83.389
	23.827	21.596		30.58	52.188		29.349	28.031		118.737	110.917
	20.683	21.029		39.368	71.179		16.779	21.721		157.143	52.531
	20.385	21.615		49.899	65.565		32.35	26.708		69.065	83.917
	19.827	19.856		36.38	77.389		20.25	28.847		107.444	62.773
	25.894	30.365		51.915	66.127		16.379	23.843		133.473	60.797
	21.385	24.788		28.088	74.618		17.185	24.323		71.748	72.323
	25.962	30.788		71.269	63.01		21.459	27.192		136.479	77.414
	32.75	37.163		36.449	71.013		22.008	30.185		131.95	75.407
	26.837	27.913		73.936	54.281		19.516	26.524		278.706	57.16
	22.933	27.231		35.287	63.843		14.404	22.842		280.609	83
	32.394	35.817		43.643	68.587		16.419	27.228		194.614	63.386
	34.231	36.192		49.341	60.305		17.331	20.681		147.5	68.096
	34.192	40.029		50.875	66.125		18.432	20.966		290.512	82.167
	23.962	29.077		37.64	51.547		19.198	23.977		188.324	33.838
	35.644	40.067		46.846	46.148		16.962	22.087		213.81	62.732
	51.038	41.99		34	57.472		20.587	27.125		243.71	63.738
	33.298	31.75		57.885	34.606		18.312	27.837		274.5	65.549
	51.279	45.183		64.741	65.712		17.55	25.65		200.745	66.019
	66.779	43.24		53.12	75.387		16.325	24.637		149.094	69.659
	62.596	41.577		79.607	85.5		19.087	23.825		181.47	35.197
	57.423	40.394		49.727	64.283		16.6	25.312		270.511	83.368
	31.856	40.702		76.446	76.806		16.375	25.562		165.343	59.503
	32.26	41.288		37.25	76.84		15.6	23.488		194.024	79.686
	24.962	29.808		80.447	57.126		16.6	25.775		231.316	62.31
	22.885	23.971		50.144	44.686		15.887	26.788		177.37	59.645
	23.894	22.644		58.022	48.84		15.238	21.512		153.191	77.057
	18.76	18.538		91.495	52.825		16.113	22.775		283.365	68.701
	22.683	22.885		71.247	129		14.675	22.087		122.635	62.016
	21.846	22.702		70.868	95.978		16.712	26.125		146.725	47.033
	22.067	21.663		52.918	75.802		15.65	23.35		176.41	71.536
	24.635	21.077		29.91	71.835		14.4	23.525		145.928	57.359
	23.375	20.385		46.756	93.274		22	21.5		53.692	99.804
	20.202	20.721		50.526	68.533		19.875	23.25		115.548	88.919
	20.308	18.058		64.135	69.471		15.887	20.05		202	86.787
	20.596	21.942		79.872	124.974		15.662	23		168.54	45.102
	23.856	26.173		132.213	91.533		27.075	22.512		166.061	77.11
	27.26	28.337		75.066	60.19		16.087	18.688		176.289	75.293
	27.442	26.606		49.861	60.796		18.225	21.1		110.952	84.64
	29.087	29.981		87.96	55.542		19.113	19.1		166.938	75.381
	25.606	27.962		81.611	81.284		19.137	19		150.308	55.342
	21.712	25.548		52.203	68.938		15.012	18.363		180.527	106.391
	30.385	32.471		87.724	55.81		14.325	19.438		130.152	89.587
	26.154	28.404		69.751	84.149		13.012	17		97.2	67.453
	34.827	28.885		52.198	50.966		19.762	23.837		114.455	65.74
	30.788	31.058		46.714	60.774		14.662	21.55		96.389	72.299
	19.692	23.125		53.979	58.88		17.075	22		207.539	72.961
	21.971	25.615		46.662	57.927		16.3	24.55		175.391	71.391
	22.673	21.558		46.757	59.864		15.688	25.5		127.452	40.982
	20.962	23.856		31.618	58.236		17.512	24.988		84.267	130.824
	28.24	29.644		57.61	77.382		16.2	25.438		105.942	53.199
	30.5	30.625		25.978	97.82		16.825	25.163		141.631	65.88
	23.721	23.76		23.45	139.262		15.738	23.075		202.739	74.58
	23.394	22.529		35.093	163.314		15.4	23.325		196.676	48.07
	22.269	22.654		24.947	103.237		16.325	21.087		122.759	78.463
	29.173	31.808		27.642	81.642		17.55	21.35		201.324	63.117
	33.173	32.423		25.628	97.848		14.762	24.2		185.093	76.21
	32.135	33.481		18.991	98.125		16.988	25.812		124.975	73.571
	25.125	28.644		62.256	111.713		18.55	22.163		137.514	86.667
	24.49	27.663		56.295	128.689		15.125	21.95		104.373	92.356
	27.058	24.058		103.99	207.402		17.1	23.975		175.036	44.622
	28.433	30.548		49.457	158.84		13.45	20.9		243.933	79.704
	32.942	35.481		112.274	152.369		15.625	21.938		242.974	79.882
	43.827	47.115		70.115	151.935		12	18.125		294.333	80.65
	44.471	37.106		50.82	131.541		17.262	23.325		235.873	84.704
	35.279	37.99		57.109	165.781		16	23.363		238.605	67.573
	28.702	35.106		94.94	131.627		15.6	24.9		90.779	53.461
	22.442	29.087		69.179	118.143		15.275	24.312		175.957	53.95
	26.25	27.125		64.333	77.515		13.762	25.45		127.926	68.531
	21.933	30.846		49.066	99.443		13.95	26.875		88.045	70.58
	23.221	30.375		56.297	130.71		15.075	24.075		75.529	64
	22.24	25.827		79.4	175.37		14.75	23.462		88.277	132.277
	23.837	25.096		78.038	167.223		16.262	22.863		143.908	54.172
	22.75	31.5		27.6	108.573		15.85	26.55		84.064	83.359
	20.096	23.817		66.867	76.308		16.688	30.113		70.092	63.79
	25.173	31.115		35.82	100.063		16.575	21.738		128.2	82.494
	31.413	37.808		21.595	86.333		16.387	26.413		106.5	79.963
	33.596	36.721		25.13	67.42		31.688	32.962		56.388	72.25
	31.817	36.087		34.404	96.828		17.962	27.8		76.37	91.041
	23.038	30.808		102.984	88.733		16.55	25.95		153.716	77.555
	35.192	31.74		60.201	49.78		14.588	23.075		157.511	54.972
	22.942	36.827		54.73	95.443		17.35	22.225		70.952	78.619
	25.01	28.615		78.639	74.701		16.2	19.788		37.756	82.093
	26.183	33.365		73.429	100.148		17.738	25.15		52.581	57.971
	21.106	30.308		36.318	64.482		17.837	28.6		40.38	75.063
	23.058	31.481		47.896	56.56		13.9	21.675		112.243	89.775
	20.5	28.26		47.391	85.922		16.625	24.875		142.075	54
	25.615	24.163		86.178	86.495		16.7	25.163		125.854	59.369
	22.067	26.596		62	56.917		16.788	24.712		192.612	54.506
	20.519	27.365		60.576	61.612		39.837	33.025		370.836	76.258
	20.798	28.115		68.207	66.021		16.75	25.438		217.338	75.045
	21.423	30.125		52.718	64.214		18.363	27.788		110.769	49.558
	17.827	27.231		55.243	34.815		16.625	25.375		374.01	67.465
	23.163	20.471		65.575	56.231		20.625	26.45		248.828	76.798
	33.673	36.029		83.82	73.068		16.4	20.4		215.393	63.319
	22.981	24.865		56.395	51.445		16.05	21.762		145.543	29.561
	43.865	18.038		40.461	83.661		18.2	26.975		41.232	46.728
	22.269	31.99		49.908	96.144		12.65	19.825		147.428	65.145
	31.462	35.558		32.978	96.852		18.15	23.775		111.418	47.024
	18.635	21.327		47.362	140.823		18.55	23.387		105.764	85.655
	17.942	23.221		42.417	127.224		16.488	22.725		149.898	74.534
	18.288	28.471		63.438	110.062		15.175	19.85		123.766	52
	14.654	14.038		17.731	131.333		13.95	20.562		159.389	54.577
	18.74	23.221		58.101	188.072		15.988	20.462		115.089	54.932
	18.019	22.154		46.977	129.046		17.012	20.738		66.709	70.491
	20.231	27.173		69.205	101.205		17.725	24.25		184.881	80.826
	19.51	25.192		102.886	151.519		18.863	23.188		179.696	77.015
	19.279	27.827		38.429	129.747		16.663	19.062		127.594	101.255
	24.327	24.067		25.4	87.875		19.2	18.525		137.915	100.215
	19.029	25		33.376	121.233		18.562	18.988		149.569	63.085
	17.413	24.596		40.663	124.474		22.475	16.425		106.363	86.524
	16.058	19.365		24.207	103.924		16.163	21.35		46.775	76.705
	16.846	19.49		28.439	80.038		23.425	22.562		96.982	60.436
	18.058	22.048		48.89	87.4		23.275	16		253.191	62.721
	17.442	18.154		61.545	91.446		18.975	24.188		260.313	64.152
	18.298	22.885		48.407	158.35		19.163	20.7		142.532	54.394
	21	23.721		79.327	103.307		18.95	22.875		158.5	69.274
	15.202	17.548		53.748	108.711		24.45	25.425		188.185	56.74
	15.404	18.606		61.843	125.73		36.413	32.025		134.414	76.868
	18.942	23.135		61.243	72.915		29.312	18.738		239.437	76.844
	19.519	23.981		56.756	121.143		17.1	19.25		183.469	70.335
	19.817	24.827		33.276	79.241		19.188	21.688		158.372	72.3
	21.885	20.385		41.755	93.298		21.25	21.637		171.412	66.626
	22.279	21.048		48.929	75.553		18.675	22.35		235.127	84.325
	20.798	28.058		41.769	88.5		20.738	25.725		104.808	56.725
	25.327	26.644		44.906	86.447		19.212	23.075		61.016	61.199
	21.231	24.067		61.28	81.106		19.25	27.05		173.136	84.241
	19.317	20.904		41.752	70.032		15.238	23.125		125.744	79.66
	19.846	28.904		41.449	92.361		17.938	25.712		81.276	55.348
	17.74	24.76		72.103	105.043		14.475	17.675		135.599	77.422
	16.712	21.577		32.31	61.974		20.175	22.325		56.37	120.63
	22.01	22.885		24.85	87.075		15.525	21.062		59.94	100.32
	25.615	27.673		45.976	93.12		22.075	24.3		177.154	110.244
	26.029	28.731		41.456	62.984		23.4	22.512		141.524	125.286
	17.038	20.038		38.408	58.708		14.825	21.137		135.866	74.645
	20.087	28.394		45.977	63.682		17.812	22.225		46.233	93.984
	18.837	23.74		35.677	67.226		20.887	19.387		106.528	99.57
	19.51	26.442		20.453	66.28		19.1	21.35		99.523	63.518
	16.673	19.952		68.659	60.988		14.812	23.55		112.582	69.507
	20.519	19.654		71.931	74.389		16.762	23.025		98.461	62.306
	18.452	24.962		37.364	59.114		15.262	20.837		139.424	51.038
	18.394	23.596		76.376	64.94		14.1	20.812		129.233	41.3
	19.51	26.317		58.179	76.851		16.738	24.062		80.305	54.676
	17.317	22.423		41.739	65.583		17.825	24.312		208.891	57.603
	18.712	27.337		52.145	81.553		18.025	22.312		240.014	58.823
	32.942	36.01		61.053	64.853		18.35	23.887		99.015	44.926
	19.548	25.394		49.803	55.878		15.537	22.1		161.358	31.458
	19.163	23.923		71.417	54.49		24.363	24.587		253.429	49.628
	20.529	24.5		71.314	96.453		16.7	20.05		218.682	47.742
	18.683	18.346		67.03	80.667		16.675	20.45		66.732	52.821
	29.163	35.067		79.175	68.476		18.85	22.387		115.82	48.416
	23.308	23.087		54.667	80.171		20.7	19.875		163.151	53.058
	20.231	24.654		58.083	49.351		24.45	26.6		132.448	38.594
	18.365	22.596		50.131	55.631		19.663	21.137		145.418	48.341
	22.048	24.808		48.013	71.642		17.788	20.613		212.381	52.182
	21.808	22.788		83.534	66.324		18.175	21.887		130.922	50.222
	28.981	14.971		62.143	81.436		15.975	24.375		133.453	44.42
	20.269	27.635		47.483	67.398		19.113	22.438		96.575	49.888
	25.529	33.712		75.418	71.902		22.637	25.288		118.819	40.583
	23.712	34.404		94.314	75.745		21.4	23.05		153.492	98.789
	26.837	27.76		126.432	96.351		23.663	24.025		113.369	93.345
	33.288	26.394		122.441	125.088		21.275	24.625		77.074	87.897
	21.144	29.144		53.184	73.534		21.387	22.163		107.227	83.371
	28.5	30.269		80.493	62.422		18.438	22.788		120.022	81.978
	26.798	35.173		103.802	109.066		18.113	21.288		50.653	64.98
	18.394	21.99		102.767	67.312		27.288	21.425		91.188	70.833
	20.231	23.981		25.022	83.146		17.2	19.837		161.815	69.376
	21.663	30.5		84.56	101.164		23.85	20.525		111.753	85.903
	20.731	25.221		55.546	57.73		25.85	23.062		54.224	108.827
	18.452	23.058		75.147	71.013		14.625	20.15		49.467	84.944
	23.442	36.442		84.931	68.188		17.188	20.188		40.812	65.052
	26.212	35.442		51.326	67.86		27.825	23.3		46.148	80.444
	19.317	24.202		77.577	55.569		18	19.462		38.967	65.935
	22.346	26.192		75.375	98.706		24.425	28.212		35.727	73.886
	29.654	38.769		75.714	78.982		20.163	23.438		51.679	72.628
	35.779	42.654		83.087	82.191		17.913	21.625		268.335	72.126
	27	33.462		78.696	96.437		19.475	23.288		284.573	58.997
	17.365	22.769		55.027	92.659		16.887	21		183.324	64.508
	25.577	27.673		74.877	132.891		19.062	23.413		459.545	77.91
	31.75	28.51		40.731	54.474		22.025	20.837		146.174	75.981
	44.913	41.337		70.093	78.773		21.562	20.6		309.202	72.496
	29.837	30.923		49.204	80.878		25.825	24.212		162.454	45.824
	34.923	45.721		55.497	83.408		22.962	20.312		200.286	63.137
	32.654	34.663		60.763	103.042		28.375	22.438		114.91	73.506
	28.885	34.144		39.515	78.107		20.712	21.488		176.98	67.845
	24.462	29.817		53.924	65.526		23.688	21.95		79.414	63.013
	26.173	38.163		58.134	65.806		26.925	23.163		216.214	74.146
	26.885	30.058		44.688	70.612		23.625	27.712		212.368	63.665
	30.221	36.423		46.846	80.11		23.15	22.238		112.806	69.378
	27.25	39.721		53.985	82.612		28.462	23.975		145.123	79.517
	27.51	41.192		44.248	62.872		32.337	23.387		116.885	82.4
	18.394	20.548		41.732	64.228		35.1	22.938		90.191	88.893
	28.077	36.298		24.483	52.491		28.15	19.962		95.917	72.054
	35.038	31.163		24.506	89.506		24.925	21.587		135.08	73.925
	26.779	30.519		23.508	87.6		19.725	19.575		107.212	93.117
	29.913	33.308		19.576	63.207		19.238	19.712		149.629	77.491
	31.24	36		24.957	104.203		23.962	19.75		260.566	95.354
	31.51	42.356		27.145	88.818		25.55	20.413		171.074	72.693
	35.942	33.663		23.4	87.792		19.9	21.625		89.762	77.487
	22.99	24.942		38.5	103.5		33.325	17.962		122.048	35.493
	23.827	29.288		69.331	40.43		32.737	22.087		261.676	45.245
	32.231	39.183		108.504	82.846		22.525	19.488		284.222	49.968
	31.067	34.298		103.029	60.907		21.637	19.262		82.829	42.538
	30.702	34.356		56.731	77.354		21.35	17.2		108.823	54.652
	29.606	33.827		45.974	71.397		22.55	17.675		58.494	46.276
	28.74	30.452		70.8	59.024		35.388	18.725		65.09	51.857
	30.221	35		96.68	119.565		26.238	19.538		55.846	52.587
	32.317	41.538		122.952	97.857		35.288	18.35		83.086	60.902
	17.817	20.933		113.889	107.911		25.8	18.725		50.197	55.453
	20.106	22.644		109.855	69.202		38.3	17.575		119.305	57.472
	19.702	26.154		72.062	79.523		26.438	19.375		83.485	60.826
	24.788	35.337		69.532	149.936		29.962	18.788		112.083	60.262
	19.75	20.548		61.978	82.374		15.95	16.375		65.897	71.889
	21.375	27.856		70.439	77.217		28.113	19.525		52.694	65.185
	18.202	24.606		73.508	63.113		21.65	19.75		54.23	67
	22.798	26.673		101.565	110.451		33.763	22.538		56.944	85.034
	26.413	29.837		70.923	84.009		23.1	18.788		75.197	72.906
	27.298	31.163		131.544	168.342		18.938	19.05		56.698	70.753
	26.288	32.875		40.851	158.043		31.663	21.562		51.422	70.1
	17.51	24.885		57.573	111.275		29.613	17.4		64.636	58.562
	27.019	21.423		70.3	111.515		16.2	18.725		48.683	42.862
	29.827	27.067		82.742	119.97		28.175	21.762		69.37	51.763
	25.231	31.933		49.632	83.009		16.25	22.337		93.156	44.43
	27.048	29.558		82.182	159.712		21.012	22.312		44.689	55.407
	25.279	28.817		43.854	124.554		21.462	19.337		41.701	60.948
	24.183	26.038		47.212	113.667		15.925	20.038		39.678	80.87
	22.096	25.144		43.19	78.37		15.088	19.812		36.349	68.755
	37.596	34.683		52.129	117.171		20.337	24.225		30.796	49.631
	26.423	22.788		38.191	89.757		18.512	19.425		76.034	69.373
	26.058	30.298		28.185	72.21		14.137	22.625		68.964	111.731
	21.952	27.827		28.201	64.77		24.312	23.95		143.28	102.146
	21.346	28.798		106.558	141.867		17.925	21.95		99.238	63.042
	19.894	21.462		94.555	98.438		28.45	28.275		101.565	97.012
	19.721	20.673		53.818	123.447		13.912	19.95		89.829	95.743
	21	27.24		94.09	80.68		18.45	28.975		99.373	71.907
	19.558	29.952		93.459	105.87		14.3	21.688		34.759	101.325
	33.644	23.125		73.173	201.37		13.713	22		45.562	85.086
	38.894	29.692		89.685	161.205		18.65	24.225		86.639	92.84
	17.971	3.183		54.007	136.623		17.113	23.913		47.367	88.255
	21.471	25.625		50.86	89.781		18.788	26.438		88.818	86.788
	19.894	26.173		29.754	63.263		15.887	20.125		69.1	97.4
	19.981	24.952		42.273	121.193		15.225	20.925		141.559	80.908
	18.942	21.692		72.698	70.307		17.538	20.238		166.364	77.713
	16.817	20.481		65.615	144.564		31.012	20.688		144.124	80
	17.048	20.029		100.039	151.778		17.512	22.438		119.312	66
	21.913	24.048		32.467	79.686		22.825	23.275		142.843	89.399
	14.74	14		74.85	73.994		20.2	22.462		110.205	73.85
	18.221	23.317		35.632	97.609		16.85	20.925		175.272	59.918
	19.462	25.192		84.081	98.797		18.575	25.012		177.607	72.464
	21.635	23.548		61.888	114.573		18.462	20.913		49.593	78.923
	19.769	27.25		53.387	102.362		23.012	21.812		89.938	78.469
	20.385	29.481		54.787	112.355		19.875	25.762		81.845	77.961
	19.577	27.798		53.817	138.627		19.85	22.462		73.162	89.916
	23.625	26.817		60.239	113.181		21.288	21.812		96.919	64.47
	28.471	38.048		70.164	119.784		21.812	27.25		204.636	99.338
	19.923	31.163		75.743	115.922		19.238	18.55		131.683	78.118
	17.74	24.346		95.576	122.58		15.588	20.9		146.896	63.887
	21.942	25.654		150.53	170.934		26.163	23.3		78.068	66.687
	33.606	39.567		94.556	139.659		22.438	20.762		79.288	88.591
	29.577	37.923		45.034	84.544		19.15	19.438		177.308	120.789
	31.25	45.683		25.767	89.398		19.2	18.788		315.965	96.222
	38.837	36.856		62.34	112.913		18.475	17.762		108.62	118.771
	32.731	40.51		45.486	93.595		18.712	18.712		143.503	109.131
	24.837	29.269		52.827	105.985		26.125	19.75		113.684	59.071
	54.788	42.221		37.088	62.805		23.637	20.488		118.149	101.01
	36.615	42.481		78.611	101.056		20.875	18.038		95.851	59.025
	34.74	38.221		121.191	125.632		24.725	20.95		233.214	119.148
	31.99	41.702		89.845	117.862		25.625	22.85		227.823	70.943
	32.49	38.202		107.377	175.267		21	22.413		144.966	78.044
	40.577	35.558		118.027	106.227		20.225	19.9		248.695	76.525
	45.231	35.144		82.2	71.811		22.05	21.425		193.026	55.813
	33.346	33.413		67.279	83.041		18.2	19.212		197.075	65.312
	34.337	37.596		35.837	76.528		26.613	18.675		141.524	72.497
	32	37.962		111.665	112.519		27.425	20.562		139.521	56.475
	31.423	37.769		87.755	115.625		33.587	20.212		44.742	60.137
	32.529	38.567		114.691	100.298		29.325	17.738		148.493	75.104
	29.154	30.962		73.225	90.95		21.825	15.613		71.126	82.748
	28.51	33.394		69.51	96.329		31.575	24.887		183.929	66.19
	33.808	30.808		73.95	97.391		27.938	17.5		186.751	56.713
	32.096	32.856		56.503	166.583		25.1	18.075		196.301	52.575
	33.808	30.981		65.737	148.803		31.413	18.6		260.248	42.821
	28.192	20.462		153.455	128.692		26.2	17.375		145.131	57.585
	39.423	27.904		74.874	119.333		36.5	17.125		86.174	70.349
	32.808	34.317		86.835	110.324		25.863	17.7		130.724	51.663
	34.99	32.548		121.483	85.875		33.688	21.975		225.034	50.815
	32.01	35.125		98.457	79.047		28.45	17.1		313.094	49.409
	39.519	37.798		24.481	81.437		19.613	16.462		57.062	91.481
	33.5	35.615		26.406	75.104		22.637	15.55		59.283	55.658
	29.558	26.567		45.181	97.937		26.837	17.538		63.914	59.808
	30.769	29.933		49.169	102.238		35.55	19		60.926	65.331
	33.048	37.413		51.112	87.346		18.788	17.725		41.201	49.642
	36.49	38.096		85.567	106.798		29.975	18.075		82.467	64.083
	30.981	31.298		53.328	110.418		33.987	17.55		131.547	59.296
	24.654	25.337		67.6	102.27		24.175	16.925		110.474	78.659
	28.356	31.019		97.124	96.378		30.562	18.387		184.753	52.991
	27.029	27.029		89.209	99.324		31.562	18.837		120.674	49.84
	29.885	39.923		86.721	88.703		37.85	20.438		184.822	60.628
	25.712	30.712		41.145	76.222		32.175	19.238		138.756	42.817
	25.01	30.625		104.013	140.35		44.375	23.587		143.26	44.823
	22.798	26.471		87.532	131.753		19.413	19.875		86.595	42.157
	31.885	34.673		85.465	108.516		17.688	17.975		65.257	38.465
	45.827	27.971		68.898	70.73		35.188	23.312		127.149	41.651
	28.875	33.183		67.29	61.208		21.062	20.125		131.069	40.284
	28	26.923		67.29	61.208		16.788	21.125		170.422	55.422
	29.865	33.587		67.733	69.796		21.812	23.788		107.877	37.827
	26.99	29.26		74.035	70.968		19.462	20.45		49.041	47.973
	20.298	28.106		80.491	76.064		16.425	18.488		59.2	59.72
	21.942	29.817		99.463	131.596		23.6	24.05		57.852	82.926
	21.231	28.308		52.5	198.192		21.6	21.525		70.764	76.64
	27.279	33.413		37.544	117.382		18.675	22.863		39.668	72.424
	33.606	42.788		77.112	121.763		20.05	25.137		282.351	56.379
	31.019	32.144		64.407	123.081		17.625	21.363		89.654	49.686
	32.269	33.827		71.729	113.606		24.012	22.438		200.418	40.664
	24.731	27.038		76.849	91.157		17.062	21.7		364.427	32.385
	31.317	35.346		76.13	103.16		22.288	23.45		134.689	30.212
	37.798	51.74		96.394	89.143		44.438	23.462		177.679	45.769
	35.038	38.846		88.03	91.716		21.913	25.363		109.453	51.866
	30.442	35.923		90.815	90.595		16.688	22.788		108.295	55.843
	32.49	33.885		91.809	126.874		15.8	21.85		101.465	54.702
	33.538	33.106		67.737	112.904		17.913	21.413		67.765	66.577
	30.99	38.471		85.781	96.947		14.938	19.413		57.75	82.593
	30.154	35.365		98.599	74.641		18.45	23.825		183.163	67.489
	32.221	44.346		72.04	101.329		17.075	20.95		85.088	64.28
	23.913	35.019		86.058	127.2		19.325	23.3		77.162	59.873
	31.663	37.75		67.812	113.069		21.538	26.788		89.767	45.281
	34.356	42.317		91.16	152.111		17.125	23.4		150.622	44.743
	33	36.99		84.613	136.106		16.712	22.312		160.085	47.426
	22.404	22.163		60.961	101.923		17.087	23.9		51.711	50.667
	17.567	21.202		49.407	109.864		18.363	25.5		61.766	61.647
	22.846	25.808		39.216	105.552		16.938	27.163		109.841	56.587
	20.087	28.212		89.004	139.631		16.875	22.325		131.491	41.906
	29.375	24.923		19.056	102.785		16.4	21.45		130.664	36.592
	19.692	23.913		40.871	93.887		22.337	31.438		46.36	71.22
	22.394	25.577		27.695	92.314		17.062	24.025		108.635	64.73
	21.721	24.885		39.037	120		14.4	22.175		56.441	88.126
	22.798	26.702		63.833	98.254		15.05	22.837		74.116	65.78
	21.606	27.125		67.021	167.326		17.938	24.262		88.062	103.346
	25.577	32.423		80.476	96.859		15.6	24.762		79.384	73.056
	23.019	24.692		67.359	96.699		16.775	26.75		95.622	73.386
	20.288	27.375		44.737	123.158		12.6	20.188		36.879	77.439
	21.663	22.635		36.652	85.896		18.725	34.938		39.895	64.847
	26.231	19		55.008	151.475		12.938	24.4		44.12	80.054
	26.712	28.558		69.945	92.6		12.088	21.062		38.278	89.356
	23.529	32.106		45.353	90.162		14.75	25.05		107.988	43.901
	22.346	27		52.365	105.722		12.45	22		64.542	49.893
	22.356	24.942		48.396	109.104		16.438	25.863		36.906	68.24
	28.306	29.234		63.641	71.255		14.113	24.5		39.922	83.023
	26.403	24.524		35.287	69.662		15.387	21.738		52.515	78.932
	19.04	19.524		63.522	88.099		15.85	24.9		109.43	84.401
	20.863	24.573		57.73	84.376		12.412	17.837		130.835	43.643
	20.427	20.758		58.615	105.689		15.975	22.1		112.802	52.791
	21.411	22.823		44.295	190.848		16.613	24.738		148.856	43.161
	27.298	29.073		76.28	90.433		15.588	22.387		89.974	59.941
	22.718	21.637		60.646	83.677		14.775	20.712		136.116	35.864
	19.532	20.508		52.795	76.352		14.5	24.038		71.469	44.949
	21.258	23.266		55.699	94.772		13.075	23.613		231.814	38.314
	21.073	21.895		83.728	62.385		12.062	19.938		299.587	41.38
	21.282	21.153		49.158	73.01		14.338	27.05		189.864	50.056
	20.452	19.016		85.896	77.841		12.762	18.65		196.077	52.068
	17.935	16.984		70.631	70.946		12.988	17.363		128.855	37.27
	18.04	17.419		95.504	111.052		15.075	25.35		86.53	45.41
	23.508	30.073		86.479	71.93		18.475	20.137		236.668	47.688
	21.427	22.153		73.058	76.481		17.525	25.613		108.736	40.132
	23.637	21.661		47.076	70.214		14.5	25.413		125.683	36.679
	21.879	19.04		92.061	102.299		15.175	24.325		34.256	71.43
	21.202	18.935		80.865	137.639		15.488	23.925		32.378	63.446
	23.637	22.234		41.614	66.814		15.75	24.587		39.487	58.973
	36.04	37.685		59.798	72.264		14.525	21.55		70.576	96.295
	35.347	40.685		54.73	81.393		15.412	24.637		108.099	100.26
	32.218	32.363		56.327	59.65		14.85	21.613		105.91	68.943
	21.823	22.427		50.452	67.541		13.812	23.512		46.951	91.383
	21.71	21.613		52.845	65.075		15.412	22.175		63.247	82.94
	19.839	16.702		32.388	72.481		12.075	21.2		86.51	43.944
	23.339	24.032		22.562	85.461		14.738	22.812		122.691	38.172
	26.452	27.04		24.534	61.655		11.412	20.15		62.68	39.484
	30.363	31.879		115.048	69.188		14.238	25.562		87.893	53.214
	24.54	28.274		100.565	81.824		13.25	22.587		37	49.955
	31.984	36.556		70.903	52.642		15.05	23.5		45.115	45.863
	32.379	33.879		65.694	79.656		14.275	25.812		61	47.327
	28.847	31.065		81.276	72.371		12.713	23.225		55.168	41.578
	30.315	30.161		56.596	80.128		15.05	28.8		129.636	59.569
	24.04	29.032		56	74.761		14.6	24.012		157.319	54.808
	22.831	27.169		63.717	57.823		16.038	23.2		118.854	45.185
	21.081	24.984		53.814	41.216		12.838	26.837		152.157	39.289
	32.145	34.839		29.624	46.864		13.387	27.163		149.878	58.153
	28.218	33.621		74.91	81.444		11.988	23.238		76.735	56.49
	24.355	26.185		54.529	71.713		15.725	22.775		60.053	92.549
	29.887	33.21		57.894	57.261		12.287	24.988		58.816	61.211
	27.573	34.081		72.529	86.019		14.062	21.875		59.718	66.344
	31.403	34.153		34.975	69.403		12.787	22.312		93.353	55.917
	30	31.524		86.755	84.77		13.775	21.312		113.93	43.316
	25.137	24.024		44.7	75.567		13.3	21.312		98.578	50.794
	30.831	31.984		108.965	57.315		12.1	23.688		104.481	61.747
	27.306	33.081		73.427	51.988		14.35	24.925		169.071	46.654
	29.621	34.379		86.445	56.284		12.65	23.887		85.398	50.919
	26.395	32.387		107.928	69.063		14.287	21.738		41.734	65.109
	19.145	21.234		54.108	62.274		14.625	24.587		115.502	52.147
	30.694	38.234		42.858	40.453		13.512	23.337		45.377	54.802
	28.153	30.718		46.302	52.989		14.05	24.738		40.191	54.149
	26.202	29.677		60.406	59.133		15.05	29.375		111.013	51.121
	35.565	31.677		88.42	65.462		14.3	23.538		45.67	60.571
	27.435	30.855		34.367	46.327		16.9	28.712		171.596	52.13
	26.702	29.863		59.977	52.959		13.963	29.663		99.45	44.862
	28.702	28.556		57.302	51.414		12.05	21.288		88.948	51.119
	23.992	26.952		17.921	58.246		14.412	20.788		89.218	52.503
	27.718	30.839		47.928	51.681		13.35	20.425		107.634	45.466
	26.758	26.339		79.547	65.696		15.075	30.613		37.432	39.387
	28.105	35.218		51.074	57.966		13.688	24.262		74.937	31.196
	28.242	29.847		63.768	81.732		11.613	22.488		84.144	40.581
	22.363	27.613		62.085	71.685		15.4	25.587		40.128	44.554
	28.871	26.323		116.32	87.047		12.675	18.875		115.548	36.207
	29.766	33.016		104.699	103.244		17.613	23.4		81.153	26.915
	31.685	28.532		124.734	108.618		13.037	20.038		112.359	44.93
	31.169	31.105		90.629	60.009		13.438	28.4		70.208	46.503
	36.105	32.597		92.076	84.785		13.075	23.188		119.162	41.547
	34.04	37.831		34.945	108.813		13.613	23.825		132.344	53.959
	31.815	34.387		67.032	77.763		14.162	22.25		115.939	72.994
	38.04	27.629		79.66	68.515		14.887	24.738		130.173	71.202
	34.806	29.766		120.716	65.297		14.825	27.375		124.813	53.142
	32.315	37.815		41.388	121.519		16.35	23.913		123.075	72.128
	32.411	39.145		90.25	72.292		13.95	22.25		102.442	69
	40.806	34.887		86.737	89.977		13.975	22.387		216.447	65.247
	34.444	27.895		40.244	69.321		15.35	22.85		118.623	64.172
	32.081	29.581		27.822	64.692		18.288	26.3		85.839	51.902
	33.992	29.25		21.909	58.5		16.25	26.25		45.186	45.802
	26.355	26.718		45.733	61.448		14.675	22.95		97.138	76.391
	26.855	19.468		32.892	43.292		15.075	24.462		137.427	38.675
	25.484	20.895		66.448	53.616		16.425	22.225		46.569	65.586
	24.516	16.323		50.664	62.42		14.125	22.363		74.197	48.373
	25.218	20.444		67.883	61.617		14.4	23.125		105.556	39.017
	23.145	19.565		43.825	46.913		14.95	21.95		87.266	49.688
	22.024	19.032		74.73	78.912		13.275	20.212		117.513	44.62
	26.411	27.508		53.593	72.667		14.512	22.462		109.975	63.255
	26.145	25.306		103.951	84.694		11.812	19.087		81.558	40.338
	24.379	28.718		63.225	42.863		14.938	21.6		151.615	51.088
	25.839	27.105		59.037	62.542		15.188	22.275		86.675	41.163
	32.565	42.056		49.46	40.559		14.988	22.6		156.009	52.784
	23.387	22.54		46.57	75.437		18.725	29.075		152.657	47.44
	31.565	31.831		29.59	57.197		21.05	24.975		191.314	45.792
	31.629	33.435		43.971	52.192		17.225	24.062		76.673	34.962
	34.339	29.702		103.695	53.153		15.875	21.625		38.742	43.476
	29.653	28.806		35.591	61.609		19.738	31.262		29.811	34
	27.935	28.363		117.986	55.869		15.162	19.212		174.935	61.551
	30.871	31.484		78.056	78.856		15.35	21.125		45.509	41.024
	29.032	29.823		47.488	58.289		15.55	21.225		124.449	41.642
	28.758	31.323		64.02	40.157		17.413	21		75.366	46.22
	29.903	33.903		78.075	57.513		15.975	22.2		161.474	36.489
	20.773	24.818		91.583	56.608		16.762	30.738		39.036	47.955
	23.538	27		56.12	45.81		18.738	22.85		91.248	51.037
	20.923	22.769		68.094	57.489		14.65	19.988		88.944	37.479
	21.742	21.71		74.105	47.827		15.075	16.962		147.26	61.419
	22.933	23.28		65.146	65.569		13.738	19.438		163.885	43.144
	23.034	20.814		65.345	60.952		14.425	23.175		148.676	33.967
	26.056	25.763		76.843	44.879		12.562	19.238		91.888	47.513
	34.124	30.548		46.466	51.736		14.65	16.85		138.272	42.761
	26.836	25.045		66.515	65.243		13.85	17.087		101.282	55.176
	21.017	24.407		75.005	46.706		17.613	18.788		86.618	50.441
	21.559	25.09		35.524	54.469		15.5	18.325		134.422	44.704
	24.977	23.023		19.546	55.037		12.825	17.712		139.741	43.429
	22.593	22.045		109.733	77.457		15.012	18.387		153.808	53.979
	21.989	24.39		50.273	38.086		13	16.837		116.634	44.882
	23.983	24.147		117.45	81.176		12.975	19.688		83.584	39.636
	18.379	22.35		53.552	58.241		14.938	18.7		91.614	52.248
	18.39	22.056		44.184	56.642		14.225	18.137		65.533	58.05
	19.102	18.842		42.514	63.075		18.575	21.738		104.087	45.483
	19.384	22.328		75.982	76.72		13.637	18.45		107.703	36.538
	19.023	20.576		80.835	63.255		17.3	20.325		111.063	31.635
	28.977	29.243		114.149	63.575		16.5	20.238		99.304	39.239
	29.407	37.972		74.971	63.167		18.137	21.988		79.992	37.992
	29.537	38.751		81.506	68.59		16.65	19.1		108.949	42.495
	25.853	38.395		56.256	50.186		16.225	18.363		82.698	38.27
	24.062	32.723		46.533	52.06		14.8	19.562		73.169	39.441
	25.345	26.492		33.112	47.159		16.125	20.488		137.278	32.271
	19.893	20.893		65.372	53.43		18.938	19.85		112.509	42.596
	23.282	29.791		65.226	50.31		16.425	20.95		123.684	39.81
	21.542	28.91		99.284	74.851		15.512	20.663		99.8	45.057
	16.825	19.26		41.243	55.898		18.575	18.613		154.413	33.913
	15.469	15.508		41.353	48.918		18.438	18.65		59.117	43.456
	17.13	19.723		51.663	55.769		16.488	22.55		133.88	52.753
	18.294	23.232		34.342	68.722		17.375	20.3		161.942	65.871
	23.802	27.243		73.741	56.205		18.188	22.863		97.088	49.544
	22.763	32.311		59.872	52.944		18.575	20.238		152.09	47.947
	27.463	33.102		45.924	48		18.488	21.25		87.216	48.537
	29.401	35.107		71.248	59.607		16.238	18.95		168.489	54.168
	27.757	32.192		56.27	53.725		17.125	18.3		123.613	77.2
	28.61	31.249		78.646	56.848		18.35	22.15		112.615	81.763
	26.768	34.124		67.065	75.775		15.162	19.5		128.489	46.489
	30.797	30.644		72.333	71.341		17.1	20.087		47.307	58.591
	29.678	29.853		77.802	66.505		18.4	19.55		74.093	59.47
	22.062	23.141		77.286	55.921		19.137	18.5		124.043	44.326
	30.503	37.136		48.153	52.763		21.75	19.663		66.206	56.617
	28.881	38.678		51.709	59.025		16.812	20.762		143.75	43.706
	28.062	35.407		48.149	46.256		16.688	18.637		86.122	39.844
	29.672	30.243		36.427	58.82		24.438	21.387		98.895	33.47
	27.972	33.791		37.078	54.565		19.462	19.438		71.185	41.669
	29.39	37.441		30.42	45.565		19.35	23.825		127.948	37.91
	28.017	31.26		42.386	44.62		17.125	21.438		163.535	44.428
	28.356	24.384		27.19	50.718		17.8	23.038		68.513	33.5
	26.898	28.181		60.971	66.922		21.738	26.85		149.94	51.027
	36.678	34.994		28.625	71.411		17.988	20.712		75.548	48.279
	18.226	20.616		28.763	64.576		15.287	20.875		128.995	50.365
	21.847	26.898		42.79	59.79		27.788	23.275		93.474	48.307
	24.582	27.062		34.746	66.035		17.175	24.275		102.12	51.491
	25.333	32.186		24.779	55.062		14.575	22.438		131.792	49.867
	21.458	20.373		27.403	64.503		18.425	25.212		116.963	40.006
	26.921	29.932		26.909	63.803		16.688	25.337		67.994	42.981
	31.785	36.395		27.023	100.091		16	19.925		59.257	71.476
	24.249	26.136		41.616	40.459		18.8	21.675		64.459	62.574
	21.712	27.073		97.212	52.982		16.375	22.85		86.664	61.496
	21.062	24.972		103.67	64.271		18.962	26.538		46.051	56.562
	30.175	31.763		76.193	69.149		18.438	20.35		38.602	63.494
	24.492	28.198		72.956	51.629		16.663	21.875		106.758	37.794
	20.446	21.571		31.304	64.293		13.113	20		106.657	58.19
	20.407	27.723		28.112	80.944		13.713	18.938		177.08	56.045
	19.153	24.169		45.952	63.242		17.262	23.45		91.637	67.282
	20.254	18.774		19.055	58.802		14.213	22.575		63.688	53.104
	18.39	22.339		36.184	58.673		20.525	21.4		139.723	48.657
	20.136	24.768		53.081	59.766		17.325	17.988		143.07	66.774
	20.893	22.316		42.458	92.542		15.65	18.238		107.808	53.146
	21.853	27.079		20.737	53.421		17.137	24.65		54.771	49.907
	18.582	23.503		26.138	62.543		14.312	20.462		103.388	53.798
	20.655	23.305		59.73	78.908		15.787	20.675		136.842	72.542
	20.825	24.492		79.214	83.932		18.788	23.525		106.504	61.803
	16.893	17.966		53.798	92.447		15.575	17.788		57.686	53.676
	18.085	23.181		128.484	80.444		13.613	20.05		55.477	57.178
	18.972	23.616		61.301	104.534		16.387	20.475		45.651	43.289
	18.09	24.966		50.802	69.095		25.525	20.625		62.956	56.574
	18.955	21.74		35.856	74.425		15.738	19.875		83.555	51.177
	18.345	20.751		49.443	72.733		18.238	19.8		127.415	61.088
	19.051	23.559		59.974	70.051		24.712	24.8		136.222	55.311
	19.542	23.548		64.736	77.937		36.05	24.762		164.993	54.219
	19.695	20.373		96.409	118.617		16.062	20.938		114.355	45.718
	23.695	31.915		65.747	91.606		16.637	19.725		102.979	40.713
	23.791	23.763		30.744	82.864		19.062	21.938		141.131	53.335
	22.893	24.147		75.451	54.63		14.488	19.762		106.669	43.555
	20.446	23.977		67.574	61.844		15.925	24.337		42.485	42.47
	17.746	22.91		78.371	55.061		15.925	21.15		60.482	48.527
	20.305	17.588		71.948	87.415		17.212	23.637		105.864	49.894
	23.006	26.791		34.411	68.969		20.038	23.725		133.819	31.5
	18.288	23.701		78.297	76.598		15.438	21.7		131.172	32.045
	21.582	24.554		80.536	79.222		18.863	22.05		57.621	43.136
	26.904	29.503		63.633	83.544		21.175	25.712		71.102	45.796
	26.932	31.271		50.077	80.665		13.525	19.75		69.439	29.713
	17.339	21.898		59.842	103.806		16.087	19.238		58.989	42.441
	19.311	23.859		52.829	116.559		21.1	21.762		108.059	44.241
	19.418	27.853		104.396	129.292		23.438	21.087		50.994	40.207
	21.881	25.023		83.524	87.993		23.413	21.462		70.319	66.69
	21.61	29.215		68.282	95.199		17.975	23.163		139.119	43.054
	18.311	22.605		26.172	71.461		18.462	18.85		126.992	52.94
	19.113	26.441		83.887	131.463		19.288	19.762		154.967	47.341
	19.655	25.446		76.01	87.462		19.288	20.188		105	44.583
	16.633	22.141		56.985	78.513		17.425	21.85		55.066	43.721
	15.294	18.322		33.205	107.773		24.087	18.962		45.928	45.725
	14.621	18.04		69.431	108.397		23.863	22.325		88.237	57.86
	19.814	29.096		54.032	95.473		30.663	24.012		62.73	59.219
	19.475	26.814		104.427	85.183		27.85	25.475		101.11	38.393
	19.542	24.458		94.395	124.822					126.302	57.792
	19.158	25.266		93.309	131.185					116.836	71.464
	16.921	21.712		61.614	84.559					152.599	53.344
	19.463	20.684		47.637	100.474					104.168	46.866
	19.616	23.96		49.591	108.032					103.058	68.801
	22.559	27.915		88.75	85.263					49.765	73.853
	16.944	23.463		102.749	132.526					39.656	59.052
	18.548	25.367		57.408	85.786					36.306	60.952
	17.548	23.367		119.252	79.014					107.865	41.308
	18.763	20.989		69.149	70.98					126	43.227
	19.751	25		59.863	119.021					130.18	56.033
	20.35	24.853		41	66.549					120.221	53.432
	19.441	25.113		79.444	143.022					88.809	46.284
	16.802	20.503		61.056	100.567					100.311	51.081
	19.345	23.339		90.974	121.143					41.759	43.241
	17.373	24.017		137.259	145.089					60.51	53.27
	20.113	21.893		102.82	110.102					115.514	70.036
	19.305	23.226		78.899	164.013					88.585	93.538
	18.141	23.582		60.447	108.035					178.359	61.779
	15.508	17.599		58.243	155.981					102.669	80.137
	22.158	22.384		50.516	114.326					152.084	72.147
	28.661	24.825		57.507	115.551					81.153	52.924
	18.887	21.006		51.111	125.722					83.337	44.834
	17.932	23.26		71.188	113.574					84.604	49.622
	17.514	18.791		74.143	91.214					61.341	50.122
	18.226	22.198		85.494	103.627					113.51	63
	18.672	19.503		66.265	76.803					142.673	78.719
	20.621	26.525		43.662	113.459					138.126	73.924
	24.87	25.944		56.578	69.172					95.114	48.374
	26.729	30.525		35.394	84.649					63.793	49.374
	26.751	34.554		63.205	88.476					91.513	66.803
	24.994	28.983		92.307	115.11					47.219	90.578
	21.695	23.073		57.091	92					65.033	99.492
	27.373	30.311		58.018	99.33					152.576	69.551
	25.757	32.751		47.969	104.591					162.939	50.939
	27.576	33.537		61.484	116.198					135.75	57.34
	25.621	30.345		58.232	86.044					145.496	52.539
	23.678	29.751		91.765	91.975					198.857	63.175
	28.661	29.638		73.1	108.1					167.357	55.087
	25.734	29.169		50.241	88.286					137.171	62.541
	25.243	28.927		53.413	71.625					113.401	52.901
	28.045	32.701		44.39	72.603					64.767	73.081
	29.52	33.373		36.622	59.664					102.861	44.963
	29.864	33.175		68.674	87.792					172.826	46.932
	30.492	29.384		117.38	95.431					126.108	40.795
	28.164	34.734		66.463	110.268					122.288	30.568
	19.328	23.48		84.3	106.481					141.757	47.063
	18.932	16.78		84.262	82.163					122.288	45.495
	17.158	17.96		106.109	118.463					144.866	45.855
	19.831	23.249		121.698	94.011					68.248	40.057
	18.689	19.763		75.729	68.362					120.254	50.815
	17.458	15.339		43.462	96.303					156.509	53.091
	17.893	21.955		28.477	95.183					70.503	53.629
	15.932	15.542		97.797	93.565					147.582	43.469
	15.203	18.339		71.13	112.045					92.846	39.396
	17.384	21.09		101.387	106.713					71.18	51.016
[truncated: 1,887 more rows]

## Sheet: FIgure3c
Figure 3c Frenquencies of Spi-B-positive M cells subsets defined by OPG expression level.
	Peyer's patch					Cecal Patch
	1	2	3	4	5	1	2	3	4	5
OPG−	17.3594	33.724	26.014	31.3029	28.1327	42.6332	7.54936	4.74968	29.9616	31.8788
OPG low	52.2005	60.5469	62.5175	55.4992	55.6511	40.1254	30.662	25.2888	39.8207	35.5152
OPG high	30.4401	5.72917	11.4685	13.198	16.2162	17.2414	61.7886	69.9615	30.2177	32.6061

## Sheet: Figure4b,d
Figure 4
b	WT_GST			KO_GST			WT_GST-RANKL			KO _GST-RANKL				d
		VE	CE		VE	CE		VE	CE		VE	CE				RelB+SpiB+
Gp2	WT1	0.78661	1.64427	KO1	14.5262	2.38524	WT4	12231.6	523.578	KO4	32024.4	10580.7				WT-CP		KO-CP
	WT2	1.85989	0.477523	KO2	17.5086	5.23084	WT5	5996.99	484.578	KO5	33381.5	18478.1			WT1	40	KO1	86.119
	WT3	0.75347	1.23368	KO3	17.8733	5.64985	WT6	7527.09	417.383	KO6	60280.9	34402.8			WT2	47.7509	KO2	97.7387
Spib	WT1	1.11	1.09273	KO1	2.6606	1.5988	WT4	200.528	165.803	KO4	517.01	404.703			WT3	49.5238	KO3	99.3789
	WT2	1.1699	1.3982	KO2	2.31908	1.79815	WT5	82.1059	149.089	KO5	720.743	459.389			WT4	54.2105	KO4	92.8571
	WT3	0.777713	0.66223	KO3	2.12695	1.80766	WT6	194.48	185.787	KO6	538.979	719.736
Tnfaip2	WT1	0.982934	1.56525	KO1	1.01859	1.90228	WT4	196.535	630.996	KO4	425.47	1037.59
	WT2	1.12798	0.859013	KO2	4.47606	2.40957	WT5	127.34	554.707	KO5	491.924	1546.75
	WT3	0.920139	0.792687	KO3	5.11474	2.74263	WT6	180.556	595.587	KO6	494.187	2187.13

## Sheet: Figure4c_WB
Figure 4 c Non-Cropped scan images of Western blotting
	anti-p100/p52 antibody
	anti-RelB antibody
	anti-Rpt4 antibody
	anti-LaminA/C antibody

## Sheet: Figure5a-g
Figure 5
a	B220+ B Cells
		WT									Opg-/-
		WT1	WT2	WT3	WT4	WT5	WT6	WT7	WT8	WT9	KO1	KO2	KO3	KO4	KO5	KO6	KO7	KO8	KO9
	iPPs	1514100	1570550	928200	851500	1528200	4876250	6903000	4375000	5684000	1392300	1415250	759000	1092000	1214400	4692625	10795000	7331125	7703500
	CPs	390600	297600	556500	410800	328050	362500	680000	577375	666500	670000	567600	444000	1.02575e+06	643500	1236250	1897625	1727125	1270000
	colon	154440	196560	233470	101755	151725	801600	603000	242000	424840	544050	585000	553500	587100	431205	1016100	826800	620000	1258600
b	GC B cells
		WT									Opg-/-
		WT1	WT2	WT3	WT4	WT5	WT6	WT7	WT8	WT9	KO1	KO2	KO3	KO4	KO5	KO6	KO7	KO8	KO9
	iPPs	118965	101505	47190	108550	146340	102812	155025	122500	140000	59160	94350	45080	46800	110440	78662.5	204000	124925	134900
	CPs	10500	22800	13950	17050	19220	13080	31650	20410	27000	15050	28787.5	32287.5	22000	43750	22880	12720	81675	45000
	colon	10920	9765	6660	5875	6375	11520	6300	3840	11440	25110	32175	30150	27810	14240	28800	14310	11200	17980
c	IgA+ B cells
		WT					Opg-/-
		WT10	WT11	WT12	WT13	WT14	KO10	KO11	KO12	KO13	KO14
	iPPs	173040	243410	151710	147550	180360	137700	133200	84640	101920	140800
	CPs	63860	65760	96150	84370	67500	99500	112420	79920	159500	139050
	colon	23140	28980	21090	12925	18360	33945	45045	44100	35020	37825
	IgG+ B Cell
		WT					Opg-/-
		WT10	WT11	WT12	WT13	WT14	KO10	KO11	KO12	KO13	KO14
	iPPs	285825	457025	202410	191750	235440	275910	280275	178480	218400	250800
	CPs	98270	89640	103950	79040	66015	123750	137940	100080	125400	103950
	colon	42380	57015	48470	21620	36210	85560	93015	93600	78280	66305
d	Plasma Cells
		WT					Opg-/-
		WT10	WT11	WT12	WT13	WT14	KO10	KO11	KO12	KO13	KO14
	IgA+ plasma cells	42380	30240	25530	24205	20145	32085	47970	35550	40170	44945
	IgG+ plasma cells	3640	1606.5	1258	987	1555.5	1348.5	2691	2115	2369	2759
e	CD4+ Cells
		WT									Opg-/-
		WT1	WT2	WT3	WT4	WT5	WT6	WT7	WT8	WT9	KO1	KO2	KO3	KO4	KO5	KO6	KO7	KO8	KO9
	iPPs	176645	220685	134550	160550	188460	393625	605475	424375	585200	193800	225330	144440	149240	137280	368900	799000	591750	798750
	CPs	108810	84360	119850	99580	39015	95500	112400	93387.5	116638	120250	95920	73680	132000	90675	94062.5	118087	110700	83000
	colon	85800	100170	133570	81545	67320	95520	74250	52000	73840	115320	190125	157500	165830	119705	148500	93280	63200	149420
	CD8+ Cells
		WT									Opg-/-
		WT1	WT2	WT3	WT4	WT5	WT6	WT7	WT8	WT9	KO1	KO2	KO3	KO4	KO5	KO6	KO7	KO8	KO9
	iPPs	111240	113625	77220	81250	100980	299625	345150	317188	414400	104550	115440	82340	81120	62480	325500	450500	368200	628350
	CPs	43245	28800	38400	31720	15795	41750	53600	41850	53862.5	46500	33000	35280	40150	31275	30100	34662.5	30237.5	31000
	colon	21840	29295	32930	26555	19635	30720	27000	24000	31200	21855	38610	34200	36565	28035	63900	33920	17200	43400
f	TT-IgA					TT-IgG
	WT		Opg-/-			WT		Opg-/-
WT15	36.8411	KO15	245.601		WT15	85.9651	KO15	333.299
WT16	73.0833	KO16	28.2539		WT16	97.557	KO16	108.143
WT17	37.4136	KO17	436.457		WT17	88.5424	KO17	175.603
WT18	24.2466	KO18	101.003		WT18	85.381	KO18	93.2225
WT19	61.3957	KO19	144.325
WT20	70.5526	KO20	250.146
WT21	104.891	KO21	401.236
WT22	0	KO22	0
WT23	19.3034	KO23	0
g		WT							Opg−/−
		WT24	WT25	WT26	WT27	WT28	WT29	WT30	KO24	KO25	KO26	KO27	KO28	KO29	KO30
	pre-infection	0	0	0	0	0	0	0	0	0	0	0	0	0	0
	2-wpi	96.4274	633.767	314.432	76.6419	98.8717	123.991	80.0522	224.143	598.243	218.839	279.257	234.626	0	74.0185
	5-wpi	2301.99	2585.9	2987.72	2121.61	3387.83	2766.55	1660.93	2848.17	2145.62	1656.27	2078.28	2652.22	703.436	1915.43

## Sheet: Figure6a,b,d,e,f
Figure 6
a	Body weight Change (g)												b	Colon Length (cm)
		ID	0day	1day	2day	3day	4day	5day	6day	7day	8day		WT DSS	KO DSS	WT Water	KO Water
2.5% DSS	KO	A-1	22.3	22.3	21.6	21.7	21.83	21.13	19.35	18.55	18.16		5.6	7.8	8.8	9.5
	WT	A-2	19.2	19.8	19.5	19.4	19.3	18.05	15.96	14.46	13.93		5.6	7.8	9.8	9.3
	WT	A-3	13	12.9	12.6	13	12.9	12.38					4.8	8.2	9.3	8.5
	WT	A-4	19.6	21.3	20.6	21.1	20.6	19.55	18.12	16.45	15.65		5.5	7.8	9.5	8.6
	WT	A-5	19.6	20.7	20.08	20.3	19.5	18.2	16.62	15.06	14.19		5.7	7.2	9.5	9
	WT	A-6	21.1	21.9	22.3	21.7	21.7	20.17	18.56	16.3	15.87		5.3	7.7
	KO	B-1	24.4	25.6	24.8	25.02	25	24.2	23.3	23.35	22.36		6
	WT	B-2	21.4	22.3	21.7	21.6	21.45	19.75	18.6	16.71	15.82		6.8
	WT	B-3	21.2	22.1	21.9	21.6	21.27	19.57	18.25	15.96	15.37
	WT	B-4	17.7	18.8	19	18.58	18.3	17.75	16.53	15.7	15.8
	WT	B-5	20.95	21.3	21.9	22.3	21.8	21.1	19.75	18.3	17.53
	KO	C-1	19.4	19.8	19.66	20.04	20.3	20	19.35	18.85	19.48
	KO	C-2	20.3	20.3	20.38	20.7	20.87	19.96	20.7	20.43	20.9
	KO	C-3	18.5	19.1	18.7	19.05	18.57	18.65	17.6	16.55	16.79
	KO	C-4	19.8	20.7	19.83	20.3	20.13	19.4	19.47	19.2	19.02
H2O	WT	D-1	22.1	23.2	23	22.8	22.7	22.2	22.56	22.66	22.7
	KO	D-2	22.1	22.4	22.6	23.03	23.4	23.38	23.27	23.12	23.92
	WT	D-3	21.6	22.6	22.3	22.3	23.48	22.4	22.68	23.46	23.57
	WT	D-4	19.5	21.3	20.3	20.6	20.7	20.4	20.8	20.6	20.62
	WT	D-5	20.09	20.8	20.1	20.4	21	20.55	20.48	20.92	20.52
	WT	D-6	22.5	23.4	23.53	23.25	22.65	22.95	22.77	22.94	22.15
	KO	E-1	18.4	19.06	18.2	18.8	19.06	18.55	18.76	19.52	19.23
	KO	E-2	17.2	18.1	17.3	17.4	17.65	17.4	17.23	17.78	17.77
	KO	E-3	17.8	17.37	17.2	17.4	17.63	17.5	17.6	17.57	17.7
	KO	E-4	18.7	19.3	19.06	19.02	18.92	19.14	18.9	19.05	19.18
d	Stool Scores (1~3)												e	Opg+/-	Opg-/-
														0.777202	0.442478
Day	0	1	2	3	4	5	6	7	8					0.638298	0.423729
KO	0	1	1	1	1	1	1	1	1					0.568182	0.466321
KO	0	1	1	1	1	1	1	1	1					0.738255	0.615385
KO	0	1	1	1	1	1	1	1	1						0.449438
KO	0	1	1	1	1	1	1	1	1
KO	0	1	1	1	1	1	1	1	1
He	0	1	1	1	2	2	3	3	3
He	0	1	1	1	2	2	3	3	3
He	0	1	1	1	2	2	3	3	3
He	0	1	1	1	1	1	1	1	1
He	0	1	1	1	1	3	3	3	3
He	0	1	1	1	2	3	3	3	3
f
	CD45+		Monocyte		Ly6C+ macrophages		Ly6C− macrophages		CD103+ DC		Neutrophil
	WT	Opg-/-	WT	Opg-/-	WT	Opg-/-	WT	Opg-/-	WT	Opg-/-	WT	Opg-/-
	1.3	1.4985	2.02065	2.07339	1.97344	1.73447	2.97432	3.76798	0.72086	1.2221	19.1429	9.5939
	1.81	1.584	2.09072	2.05719	1.61485	1.40263	2.67581	2.8676	0.91278	0.70366	11.8206	7.4998
	2.3125	2.128	2.096	3.32308	1.65514	3.06142	2.27388	4.67063	0.81993	1.0785	12.4236	4.5746
	2.025	2.639	1.47007	0.800135	0.572418	1.10341	1.39202	3.05858	0.3154	0.80652	5.88	7.1788
	2.72	1.911	1.27138	2.96018	1.54213	2.17887	1.53036	3.88455	0.47428	1.15188	11.988	5.2644

## Sheet: FIgure7a-h
Figure 7
a	Body Weight								b	Clinical Score								c	Colon Length				d	Spleen Weight/body weight
		WT→WT			WT→Opg-/-						WT→WT			WT→Opg-/-				WT→WT		WT→Opg-/-			WT→WT		WT→Opg-/-
	day	Chimera 1	Chimera 2	Chimera 3	Chimera 4	Chimera 5	Chimera 6			day	Chimera 1	Chimera 2	Chimera 3	Chimera 4	Chimera 5	Chimera 6		Chimera 1	6.5	Chimera 4	8.5		Chimera 1	0.00611607	Chimera 4	0.0042517
	0	100	100	100	100	100	100			0	0	0	0	0	0	0		Chimera 2	6.4	Chimera 5	8		Chimera 2	0.00585903	Chimera 5	0.00448819
	1	101.44	100.72	103.25	102.77	104.31	104.49			1	0	0	0	0	0	0		Chimera 3	6	Chimera 6	7.8		Chimera 3	0.00644269	Chimera 6	0.00484615
	2	100	100	100	102.77	102.35	102.62			2	0	0	0	0	0	0
	3	100.36	101.81	101.08	100.69	102.75	107.12			3	2	2	1	0	0	0
	4	97.47	100	101.08	102.08	105.49	106.37			4	3	3	2	0	0	0
	5	93.5	92.03	97.11	103.81	105.49	105.99			5	3	4	4	1	1	0
	6	87	89.49	94.58	103.11	103.92	103			6	5	5	4	1	1	2
	7	80.87	82.25	91.34	101.73	99.61	97.38			7	5	5	5	1	2	2
e	Body weight								f	Clinical Score								g	Colon Length				h	Spleen Weight/body weight
		WT→WT			Opg-/-→WT						WT→WT			Opg-/-→WT				WT→WT		Opg-/-→WT			WT→WT		Opg-/-→WT
	day	Chimera 7	Chimera 8	Chimera 9	Chimera 10	Chimera 11	Chimera 12			day	Chimera 7	Chimera 8	Chimera 9	Chimera 10	Chimera 11	Chimera 12		Chimera 7	7.5	Chimera 10	8		Chimera 7	0.0048927	Chimera 10	0.00412017
	0	100	100	100	100	100	100			0	0	0	0	0	0	0		Chimera 8	7.9	Chimera 11	7.4		Chimera 8	0.00559259	Chimera 11	0.00442804
	1	100	97.727	99.632	99.254	101.684	101.266			1	0	0	0	0	0	0		Chimera 9	7.5	Chimera 12	7.5		Chimera 9	0.00657025	Chimera 12	0.00432692
	2	100.719	99.026	101.103	98.134	98.99	100.844			2	1	1	0	0	0	1
	3	100.719	97.727	100	97.761	100	100			3	1	0	1	1	1	0
	4	98.561	96.753	100	97.388	100	98.734			4	1	0	1	1	1	1
	5	100	98.701	101.103	99.254	101.684	100.844			5	1	1	2	1	1	1
	6	97.842	99.675	101.103	94.776	100.337	100			6	2	1	1	2	2	2
	7	92.086	96.429	96.691	92.537	94.949	96.203			7	4	2	4	3	4	3
	8	85.971	91.883	90.441	89.552	93.266	90.295			8	4	3	4	4	3	3
	9	83.813	87.662	88.971	86.94	91.246	87.764			9	4	4	4	4	3	4

## Sheet: FIgure8b,c,e,f
Figure 8
b	Steady state														c	DSS day5
		WT						Opg-/-								WT						Opg-/-
		WT1	WT2	WT3	WT4	WT5	WT6	KO1	KO2	KO3	KO4	KO5	KO6			WT7	WT8	WT9	WT10	WT11	WT12	KO7	KO8	KO9	KO10	KO11	KO12
	IgA	33.5	37.3	38.2	43.5	50.5	46.3	43.8	46.3	52.3	26.4	35.1	32		IgA	51.8	49.7	46.2	54	61.6	51.2	52.4	59	70	65.8	75.7	67.2
	IgM	2.42	6.41	6.59	5.29	5.43	5.32	4.93	3.27	3.32	4.24	2.78	3.37		IgM	2.96	3.84	3.63	4.82	5.69	3.16	17.7	4.56	4.73	4.97	3.91	6.82
	IgG1	0.2	0.36	0.18	0.15	0.13	0.2	0.2	0.25	0.13	0.16	0.19	0.15		IgG1	0.12	0.38	0.092	0.28	0.11	0.15	0.35	1.69	0.088	0.15	0.11	0.33
	IgG2a	1.3	1.17	0.89	0.65	2.09	1.82	0.81	0.61	0.54	1.77	0.56	1.06		IgG2a	1.26	2.68	0.79	2.23	1.01	1.48	0.66	1.57	2.25	1.22	2.76	1.08
	IgG2b	0.064	0.089	0.065	0.086	0.033	0.064	0.055	0.068	0.08	0.033	0.095	0.055		IgG2b	0.039	1.42	0.17	1.55	0.22	0.37	0.097	0.22	0.00958	0.019	0.1	0.061
	IgG3	0.63	0.64	0.4	0.38	1.08	0.69	0.43	0.42	0.37	0.42	0.25	0.4		IgG3	2.17	3.84	4.87	3.54	0.94	1.73	2.74	1.47	2.71	0.88	1.34	1.09
e	Serum_Steady state														f	Serum_DSS day5
		WT						Opg-/-								WT						Opg-/-
		WT13	WT14	WT15	WT16	WT17	WT18	KO13	KO14	KO15	KO16	KO17	KO18			WT19	WT20	WT21	WT22	WT23	WT24	KO19	KO20	KO21	KO22	KO23	KO24
	IgA	25.3	21.2	32.9	47.6	35.5	26.3	42.5	48.4	56.1	38.3	37.4	35.3		IgA	63.1	47	40.3	55.7	48.2	40.7	70.9	64.3	75.2	63.8	69.1	59.6
	IgM	5.03	32.9	5.84	11.7	12.5	7.87	38.6	9.02	15.3	10.5	5.93	17		IgM	3.89	5.62	4.18	5.16	3.34	2.75	29.3	8.22	8.96	8.57	12.2	8.34
	IgG1	8.93	7.11	4	3.99	5.13	4.84	10.8	33.3	33.6	16.5	11.4	6.05		IgG1	0.4	0.68	0.33	0.31	0.13	0.51	1.54	5.93	5.33	2.34	2.37	1.15
	IgG2a	1.77	1.34	1.28	0.86	2.17	2.01	0.83	0.68	0.72	1.1	0.66	0.98		IgG2a	1.52	2.69	0.86	2.08	0.99	1.34	0.81	1.89	3.3	1.67	4.48	1.18
	IgG2b	10.4	7.98	4.53	15	15	10.5	6.71	9.97	21	6.25	24.6	1.56		IgG2b	3.12	4.57	2.76	3	2.37	3.02	0.15	2.22	2.61	2.43	3.33	0.36
	IgG3	64	29.3	16.9	10.6	16.6	18.8	51.7	64.7	60.3	34.2	70.5	52.1		IgG3	36.1	28.5	19.3	11.5	7.76	7.16	15.1	23	27.6	27	45.3	36.5

[truncated: 14 more sheets: Figure9a, c, d, Supplementary Figure 5b, Supplementary Figure 6, Supplementary Figure 7a-e, Supplementary Figure 8, Supplementary Figure 9a, Supplementary Figure 9b, Supplementary Figure 9c, Supplementary Figure 9d, Supplementary Figure 10a, b, Supplementary Figure 11a-d, Supplementary Figure 12, Supplementary Figure 13, Supplementary Figure 14]
